# Supplementary material for: Carpenter bees (Apidae: Xylocopa) of Ecuador: distribution, DNA barcodes and plant interactions
Source: PeerJ. 2026 Jun 16;14:e21345. doi: 10.7717/peerj.21345 (PMC13281749; doi:10.7717/peerj.21345)
Supplement: Supplemental Information 5 — This file contains Supplementary Tables S1–S6, including verified occurrence records, insect–plant interactions, specimen and DNA barcode data, Barcode Index Numbers (BINs), genetic distance matrices, and excluded records of Xylocopa species from Ecuador, with each dataset provided in a separate worksheet and described in its corresponding table legend. [file peerj-14-21345-s005.xlsx]

## Sheet: Table S1
Table S1. Occurrence records of Xylocopa species from Ecuador. Verified occurrence records of Xylocopa species compiled for this study. Fields include record code, data origin, scientific name, subgenera, sex, province, locality, geographic coordinates (latitude and longitude; WGS84), altitude (m a.s.l.), collector, collection date, external link (when available), reference source, comments, and …
Code	Origin	ScientificName	Subgenus	Sex	Province	Locality	Latitude	Longitude	Altitude	Collector	Date	Link	Reference	Comments	Color
USNMENT01733603	GBIF	Xylocopa fimbriata	Megaxylocopa	female	NULL	NULL	NULL	NULL	NULL	C.F. Baker	NULL	https://www.gbif.org/occurrence/2900418674	Hurd, P. D., Jr. (1978). An annotated catalog of the carpenter bees (genus Xylocopa Latreille) of the Western Hemisphere. Washington, D.C.: Smithsonian Institution Press.	NULL	NULL
QCAZI18472	PUCE	Xylocopa frontalis	Megaxylocopa	female	Cotopaxi	San Francisco de las Pampas	-0.440357	-78.9666	1591	G. Onore	1985-01-01	NULL	NULL	NULL	Black Terga
QCAZI18532	PUCE	Xylocopa frontalis	Megaxylocopa	female	Cotopaxi	San Francisco de las Pampas	-0.440357	-78.9666	1591	G. Onore	1985-06-01	NULL	NULL	NULL	Black Terga
QCAZI18533	PUCE	Xylocopa frontalis	Megaxylocopa	female	Cotopaxi	San Francisco de las Pampas	-0.440357	-78.9666	1591	G. Onore	1985-05-01	NULL	NULL	NULL	Black Terga
QCAZI18534	PUCE	Xylocopa frontalis	Megaxylocopa	female	Cotopaxi	San Francisco de las Pampas	-0.440357	-78.9666	1591	G. Onore	1985-06-01	NULL	NULL	NULL	Black Terga
QCAZI18535	PUCE	Xylocopa frontalis	Megaxylocopa	female	Cotopaxi	San Francisco de las Pampas	-0.440357	-78.9666	1591	G. Onore	1985-08-01	NULL	NULL	NULL	Black Terga
QCAZI18536	PUCE	Xylocopa frontalis	Megaxylocopa	female	Cotopaxi	San Francisco de las Pampas	-0.440357	-78.9666	1591	G. Onore	1985-06-01	NULL	NULL	NULL	Black Terga
INABIO-001	INABIO	Xylocopa frontalis	Megaxylocopa	female	Guayas	Cerro Blanco	-2.1356	-80.0907	379	J. Salazar	2021-09-29	NULL	NULL	NULL	Black Terga
INABIO-002	INABIO	Xylocopa frontalis	Megaxylocopa	female	Guayas	Cerro Blanco	-2.1356	-80.0907	379	J. Salazar	2021-09-29	NULL	NULL	NULL	Black Terga
INAT260990439	iNaturalist	Xylocopa frontalis	Megaxylocopa	female	El Oro	El Placer	-3.65985	-79.781	542	NULL	2025-02-08	https://www.inaturalist.org/observations/260990439	NULL	NULL	Black Terga
QCAZI18772	PUCE	Xylocopa frontalis	Megaxylocopa	female	El Oro	Machala	-3.25815	-79.9596	13	L. Coloma	1985-01-05	NULL	NULL	NULL	Black Terga
LOUNAZ-I 0028053	UNL	Xylocopa frontalis	Megaxylocopa	female	El Oro	Piñas	-3.68066	-79.6818	1018	Eras Bustamante	2005-06-08	NULL	NULL	NULL	Black Terga
USNMENT01726961	GBIF	Xylocopa frontalis	Megaxylocopa	female	El Oro	Portovelo	-3.71359	-79.613	649	D. Laddey	1941-07-17	https://www.gbif.org/occurrence/2900413766	Mawdsley, J. R. (2015). Cladistic analysis and evolutionary relationships of the “Megaxylocopa clade” of the genus Xylocopa Latreille, 1802 (Insecta: Hymenoptera: Apidae). Tropical Zoology, 28(4), 171.	NULL	Black Terga
INAT105447230	iNaturalist	Xylocopa frontalis	Megaxylocopa	female	El Oro	Torata	-3.60495	-79.8821	324	NULL	2022-01-21	https://www.inaturalist.org/observations/105447230	NULL	NULL	Black Terga
USNMENT01726941	GBIF	Xylocopa frontalis	Megaxylocopa	female	El Oro	Zaruma	-3.6873	-79.6109	1327	F. Rohwer	1915-01-01	https://www.gbif.org/occurrence/2900404069	Mawdsley, J. R. (2015). Cladistic analysis and evolutionary relationships of the “Megaxylocopa clade” of the genus Xylocopa Latreille, 1802 (Insecta: Hymenoptera: Apidae). Tropical Zoology, 28(4), 171.	NULL	Black Terga
LIT001	Literature	Xylocopa frontalis	Megaxylocopa	female	El Oro	Zaruma	-3.6873	-79.6109	1327	J. Dusmet	NULL	NULL	Dusmet, J. M., & Alonso, J. (1924). Las “Xylocopa” (Hymenoptera: Apidae) en las colecciones de Madrid. Trabajos del Museo Nacional de Ciencias Naturales (Madrid), 49, 49.	NULL	NULL
INAT109337232	iNaturalist	Xylocopa frontalis	Megaxylocopa	female	Esmeraldas	La Concordia	-0.0141479	-79.3794	237	NULL	2022-03-15	https://www.inaturalist.org/observations/109337232	NULL	NULL	Black Terga
INAT45294949	iNaturalist	Xylocopa frontalis	Megaxylocopa	female	Esmeraldas	La Unión	0.158105	-79.3964	149	NULL	2020-05-08	https://www.inaturalist.org/observations/45294949	NULL	NULL	Black Terga
INABIO-003	INABIO	Xylocopa frontalis	Megaxylocopa	female	Esmeraldas	La Unión	0.174	-79.404	134	A. Pazmiño	2021-03-08	NULL	NULL	NULL	Black Terga
QCAZI280574	PUCE	Xylocopa frontalis	Megaxylocopa	female	Esmeraldas	Mache	0.176389	-79.4647	137	V. Diaz	2013-04-06	NULL	NULL	NULL	Black Terga
QCAZI280578	PUCE	Xylocopa frontalis	Megaxylocopa	female	Esmeraldas	Mache	0.176389	-79.4647	137	V. Díaz	2013-04-06	NULL	NULL	NULL	Black Terga
QCAZI280530	PUCE	Xylocopa frontalis	Megaxylocopa	female	Esmeraldas	Playa Escondida	0.49034	-80.0021	51	G. Núñez	2022-04-22	NULL	NULL	NULL	Black Terga
QCAZI280660	PUCE	Xylocopa frontalis	Megaxylocopa	female	Esmeraldas	Playa Escondida	0.49034	-80.0021	51	G. Núñez	2022-04-22	NULL	NULL	NULL	Black Terga
INABIO-005	INABIO	Xylocopa frontalis	Megaxylocopa	female	Pastaza	Comunidad Omere	-1.2809	-76.5033	218	M. Barreno	2022-04-30	NULL	NULL	NULL	Red Terga
QCAZI18528	PUCE	Xylocopa frontalis	Megaxylocopa	female	Esmeraldas	Quinindé	0.328296	-79.4724	85	M. A. Calderón	1985-06-02	NULL	NULL	NULL	Black Terga
QCAZI18774	PUCE	Xylocopa frontalis	Megaxylocopa	female	Esmeraldas	Quinindé	0.328296	-79.4724	85	M. A. Calderón	1985-06-02	NULL	NULL	NULL	Black Terga
QCAZI280579	PUCE	Xylocopa frontalis	Megaxylocopa	female	Esmeraldas	San Lorenzo	1.23096	-78.7679	50	S. Rao	2013-03-14	NULL	NULL	NULL	Black Terga
RE21-UD-HYM-0139	BOLD	Xylocopa frontalis	Megaxylocopa	female	Esmeraldas	San Miguel	0.515	-79.144	448	U. M. Diniz	2023-11-12	https://portal.boldsystems.org/record/SPIII139-24	NULL	NULL	Black Terga
INABIO-014	INABIO	Xylocopa frontalis	Megaxylocopa	female	Guayas	Cerro Blanco	-2.1462	-80.044	232	C. Cujigualpa	2021-10-08	NULL	NULL	NULL	Black Terga
MZUA - EN009609	UDA	Xylocopa frontalis	Megaxylocopa	female	Guayas	Guayaquil	-2.14829	-79.9658	95	P. Picón	2016-11-16	NULL	NULL	NULL	Black Terga
INAT260013295	iNaturalist	Xylocopa frontalis	Megaxylocopa	female	Guayas	Guayaquil	-2.22422	-80.0967	50	NULL	2025-01-28	https://www.inaturalist.org/observations/260013295	NULL	NULL	Black Terga
INAT177745108	iNaturalist	Xylocopa frontalis	Megaxylocopa	female	Guayas	Guayaquil	-2.14667	-79.917	20	NULL	2023-08-10	https://www.inaturalist.org/observations/177745108	NULL	NULL	Black Terga
USNMENT01726463	GBIF	Xylocopa frontalis	Megaxylocopa	female	Guayas	Guayaquil	-2.11645	-79.9316	17	C. Jativa	1960-07-09	https://www.gbif.org/occurrence/2900417736	Mawdsley, J. R. (2015). Cladistic analysis and evolutionary relationships of the “Megaxylocopa clade” of the genus Xylocopa Latreille, 1802 (Insecta: Hymenoptera: Apidae). Tropical Zoology, 28(4), 171.	NULL	Black Terga
USNMENT01726478	GBIF	Xylocopa frontalis	Megaxylocopa	female	Guayas	Guayaquil	-2.11645	-79.9316	17	C. Dodson	1960-07-10	https://www.gbif.org/occurrence/2900420207	Mawdsley, J. R. (2015). Cladistic analysis and evolutionary relationships of the “Megaxylocopa clade” of the genus Xylocopa Latreille, 1802 (Insecta: Hymenoptera: Apidae). Tropical Zoology, 28(4), 171.	NULL	Black Terga
INAT63034233	iNaturalist	Xylocopa frontalis	Megaxylocopa	female	Guayas	Guayaquil	-2.10313	-79.9108	6	NULL	2020-10-17	https://www.inaturalist.org/observations/63034233	NULL	NULL	Black Terga
USNMENT01733743	GBIF	Xylocopa frontalis	Megaxylocopa	female	Guayas	Guayaquil	-2.18913	-79.8899	4	C. Brues	1913-05-01	https://www.gbif.org/occurrence/2900426218	Mawdsley, J. R. (2015). Cladistic analysis and evolutionary relationships of the “Megaxylocopa clade” of the genus Xylocopa Latreille, 1802 (Insecta: Hymenoptera: Apidae). Tropical Zoology, 28(4), 171.	NULL	Black Terga
USNMENT01726157	GBIF	Xylocopa frontalis	Megaxylocopa	female	Guayas	Guayaquil	-2.18913	-79.8899	4	NULL	NULL	https://www.gbif.org/occurrence/2900461634	Mawdsley, J. R. (2015). Cladistic analysis and evolutionary relationships of the “Megaxylocopa clade” of the genus Xylocopa Latreille, 1802 (Insecta: Hymenoptera: Apidae). Tropical Zoology, 28(4), 171.	NULL	Black Terga
USNMENT01726087	GBIF	Xylocopa frontalis	Megaxylocopa	female	Guayas	Guayaquil	-2.18913	-79.8899	4	A. E. Michelbacher	1965-02-03	https://www.gbif.org/occurrence/2900462632	Mawdsley, J. R. (2015). Cladistic analysis and evolutionary relationships of the “Megaxylocopa clade” of the genus Xylocopa Latreille, 1802 (Insecta: Hymenoptera: Apidae). Tropical Zoology, 28(4), 171.	NULL	Black Terga
USNMENT01733271	GBIF	Xylocopa frontalis	Megaxylocopa	female	Guayas	Guayaquil	-2.18913	-79.8899	4	C. Brues	1913-05-01	https://www.gbif.org/occurrence/2900480876	Mawdsley, J. R. (2015). Cladistic analysis and evolutionary relationships of the “Megaxylocopa clade” of the genus Xylocopa Latreille, 1802 (Insecta: Hymenoptera: Apidae). Tropical Zoology, 28(4), 171.	NULL	Black Terga
QCAZI18518	PUCE	Xylocopa frontalis	Megaxylocopa	female	Guayas	Guayaquil	-2.18913	-79.8899	4	A. J. Verdín	1986-09-01	NULL	NULL	NULL	Black Terga
MZB 74-0115	GBIF	Xylocopa frontalis	Megaxylocopa	female	Guayas	Guayaquil	-2.22531	-79.9066	3	NULL	NULL	https://www.gbif.org/occurrence/5082669118	NULL	NULL	NULL
MZB 74-0116	GBIF	Xylocopa frontalis	Megaxylocopa	female	Guayas	Guayaquil	-2.22531	-79.9066	3	NULL	NULL	https://www.gbif.org/occurrence/5082669121	NULL	NULL	NULL
LOUNAZ-I 0028043	UNL	Xylocopa frontalis	Megaxylocopa	female	Loja	Amaluza	-4.60943	-79.4161	2080	M. Cordero	2018-03-17	NULL	NULL	NULL	Black Terga
LOUNAZ-I 0028044	UNL	Xylocopa frontalis	Megaxylocopa	female	Loja	Cariamanga	-4.32717	-79.5564	1935	Ortega Rosales	2005-06-15	NULL	NULL	NULL	Black Terga
LOUNAZ-I 0028047	UNL	Xylocopa frontalis	Megaxylocopa	female	Loja	Catacocha	-4.05017	-79.65	1876	P. Christian	2015-02-26	NULL	NULL	Ex: Dahlia	NULL
QCAZI18764	PUCE	Xylocopa frontalis	Megaxylocopa	female	Loja	Catamayo	-3.98654	-79.3569	1275	P. Ponce	1985-03-12	NULL	NULL	NULL	Black Terga
QCAZI18765	PUCE	Xylocopa frontalis	Megaxylocopa	female	Loja	Catamayo	-3.98654	-79.3569	1275	P. Ponce	1985-03-12	NULL	NULL	NULL	Black Terga
MZUA - EN010470	UDA	Xylocopa frontalis	Megaxylocopa	female	Loja	Ceibopamba	-4.16737	-79.301	1528	S. Padrón	2017-03-02	NULL	NULL	NULL	Black Terga
LOUNAZ-I 0028052	UNL	Xylocopa frontalis	Megaxylocopa	female	Loja	Chaguarpamba	-3.87857	-79.6453	1326	F. Paladines	2018-02-13	NULL	NULL	NULL	Black Terga
INAT181002721	iNaturalist	Xylocopa frontalis	Megaxylocopa	female	Loja	La Hoyada	-3.98403	-80.0403	1017	NULL	2023-08-27	https://www.inaturalist.org/observations/181002721	NULL	NULL	Black Terga
LOUNAZ-I 0027892	UNL	Xylocopa frontalis	Megaxylocopa	female	Loja	Las Limas	-4.48763	-79.3936	1592	L. Reyes	2015-08-29	NULL	NULL	Ex: Coffea arabica	NULL
CISEC 0010586	UTPL	Xylocopa frontalis	Megaxylocopa	female	Loja	Loja	-4.05442	-79.2091	2332	S. Padilla	2014-05-17	NULL	NULL	NULL	Black Terga
CISEC 0010902	UTPL	Xylocopa frontalis	Megaxylocopa	female	Loja	Loja	-4.05442	-79.2091	2332	S. Padilla	2014-05-17	NULL	NULL	NULL	Black Terga
LOUNAZ-I 0027868	UNL	Xylocopa frontalis	Megaxylocopa	female	Loja	Loja	-4.01989	-79.1835	2151	I. Chocho	2015-11-03	NULL	NULL	Ex: Solanum quitoense	NULL
LOUNAZ-I 0028050	UNL	Xylocopa frontalis	Megaxylocopa	female	Loja	Loja	-3.99521	-79.2022	2062	Guerrero-Mora	2007-07-18	NULL	NULL	NULL	Black Terga
LOUNAZ-I 0028048	UNL	Xylocopa frontalis	Megaxylocopa	female	Loja	Loja	-3.99521	-79.2022	2062	Ortega Rosales	2005-06-15	NULL	NULL	NULL	Black Terga
LOUNAZ-I 0028049	UNL	Xylocopa frontalis	Megaxylocopa	female	Loja	Loja	-3.99521	-79.2022	2062	Ortega Rosales	2005-06-15	NULL	NULL	NULL	Black Terga
LOUNAZ-I 0028045	UNL	Xylocopa frontalis	Megaxylocopa	female	Loja	Malacatos	-4.21868	-79.2606	1496	Ort. - Pal	2012-04-10	NULL	NULL	NULL	Black Terga
CISEC 0004058	UTPL	Xylocopa frontalis	Megaxylocopa	female	Loja	Malacatos	-4.21868	-79.2606	1496	V. Martinez	2002-05-22	NULL	NULL	NULL	Black Terga
LOUNAZ-I 0027859	UNL	Xylocopa frontalis	Megaxylocopa	female	Loja	Malacatos	-4.21917	-79.2583	1484	E. Vinces	2015-02-21	NULL	NULL	NULL	Black Terga
LOUNAZ-I 0027850	UNL	Xylocopa frontalis	Megaxylocopa	female	Loja	Nambacola	-4.14057	-79.4295	1827	A. Rojas	2015-03-15	NULL	NULL	Ex: Passiflora ligularis	NULL
LOUNAZ-I 0027834	UNL	Xylocopa frontalis	Megaxylocopa	female	Loja	Paltas	-4.04972	-79.6492	1874	P. Christian	2015-02-26	NULL	NULL	Ex: Passiflora ligularis	NULL
LOUNAZ-I 0027835	UNL	Xylocopa frontalis	Megaxylocopa	female	Loja	Paltas	-4.04972	-79.6492	1874	P. Christian	2015-02-26	NULL	NULL	Ex: Passiflora ligularis	NULL
LOUNAZ-I 0027836	UNL	Xylocopa frontalis	Megaxylocopa	female	Loja	Paltas	-4.04972	-79.6492	1874	P. Christian	2015-02-26	NULL	NULL	Ex: Passiflora ligularis	NULL
INAT106134013	iNaturalist	Xylocopa frontalis	Megaxylocopa	female	Loja	Papaca	-4.352	-79.7487	2082	NULL	2022-02-04	https://www.inaturalist.org/observations/106134013	NULL	NULL	Black Terga
QCAZI18766	PUCE	Xylocopa frontalis	Megaxylocopa	female	Loja	Sabanilla	-4.20087	-80.127	697	L. Coloma	1985-05-24	NULL	NULL	NULL	Black Terga
QCAZI18767	PUCE	Xylocopa frontalis	Megaxylocopa	female	Loja	Sabanilla	-4.20087	-80.127	697	L. Coloma	1985-12-01	NULL	NULL	NULL	Black Terga
QCAZI18768	PUCE	Xylocopa frontalis	Megaxylocopa	female	Loja	Sabanilla	-4.20087	-80.127	697	L. Coloma	1985-01-04	NULL	NULL	NULL	Black Terga
LOUNAZ-I 0027827	UNL	Xylocopa frontalis	Megaxylocopa	female	Loja	San Miguel	-4.19304	-79.3451	1637	M. Jhinson	2015-03-01	NULL	NULL	Ex: Citrus	NULL
LOUNAZ-I 0027851	UNL	Xylocopa frontalis	Megaxylocopa	female	Loja	San Miguel	-4.19304	-79.3451	1637	M.Jhinson	2015-03-01	NULL	NULL	Ex: Citrus	NULL
LOUNAZ-I 0028055	UNL	Xylocopa frontalis	Megaxylocopa	female	Loja	San Pedro	-3.94174	-79.4324	1699	Silva Guela	2018-03-23	NULL	NULL	NULL	Black Terga
LOUNAZ-I 0027847	UNL	Xylocopa frontalis	Megaxylocopa	female	Loja	Vicentino	-3.96069	-79.9431	1032	A. Rojas	2015-03-01	NULL	NULL	Ex: Inga edulis	NULL
LOUNAZ-I 0027849	UNL	Xylocopa frontalis	Megaxylocopa	female	Loja	Vicentino	-3.96069	-79.9431	1032	A. Rojas	2015-03-01	NULL	NULL	Ex: Lablab purpureus	NULL
LOUNAZ-I 0027848	UNL	Xylocopa frontalis	Megaxylocopa	female	Loja	Vicentino	-3.96069	-79.9431	1032	A. Rojas	2015-03-01	NULL	NULL	Ex: Solanum quitoense	NULL
CISEC 0004059	UTPL	Xylocopa frontalis	Megaxylocopa	female	Loja	Vilcabamba	-4.25846	-79.2167	1555	N. Herrera	2002-08-03	NULL	NULL	NULL	Black Terga
QCAZI280529	PUCE	Xylocopa frontalis	Megaxylocopa	female	Loja	Zambi	-3.91177	-79.544	1261	D. Encalada	2016-05-14	NULL	NULL	NULL	Black Terga
USNMENT01726207	GBIF	Xylocopa frontalis	Megaxylocopa	female	Los Rios	Babahoyo	-1.80283	-79.5288	9	C. Jativa	1960-02-19	https://www.gbif.org/occurrence/2900407984	Mawdsley, J. R. (2015). Cladistic analysis and evolutionary relationships of the “Megaxylocopa clade” of the genus Xylocopa Latreille, 1802 (Insecta: Hymenoptera: Apidae). Tropical Zoology, 28(4), 171.	NULL	Black Terga
INAT146280623	iNaturalist	Xylocopa frontalis	Megaxylocopa	female	Los Rios	Los Angeles	-0.616305	-79.469	147	NULL	2023-01-04	https://www.inaturalist.org/observations/146280623	NULL	NULL	Black Terga
QCAZI18655	PUCE	Xylocopa frontalis	Megaxylocopa	female	Los Rios	Quevedo	-1.02251	-79.4604	56	E. Carrillo	1992-06-21	NULL	NULL	NULL	Black Terga
QCAZI66899	PUCE	Xylocopa frontalis	Megaxylocopa	female	Los Rios	Quevedo	-1.025	-79.4608	53	G. Valenzuela	2006-12-28	NULL	NULL	NULL	Black Terga
QCAZI66900	PUCE	Xylocopa frontalis	Megaxylocopa	female	Los Rios	Quevedo	-1.025	-79.4608	53	G. Valenzuela	2006-12-28	NULL	NULL	NULL	Black Terga
INAT105193825	iNaturalist	Xylocopa frontalis	Megaxylocopa	female	Manabi	Bahia de Caraquez	-0.608072	-80.4341	54	NULL	2022-01-16	https://www.inaturalist.org/observations/105193825	NULL	NULL	Black Terga
QCAZI60493	PUCE	Xylocopa frontalis	Megaxylocopa	female	Manabi	Cabo Pasado	-0.369414	-80.4726	15	A. Paucar	1996-08-01	NULL	NULL	NULL	Black Terga
QCAZI14015	PUCE	Xylocopa frontalis	Megaxylocopa	female	Manabi	Canoa	-0.416869	-80.3967	95	P. Moscoso	2006-02-07	NULL	NULL	NULL	Black Terga
QCAZI66896	PUCE	Xylocopa frontalis	Megaxylocopa	female	Manabi	Chone	-0.694444	-80.0933	16	J. Jácome	2008-04-08	NULL	NULL	NULL	Black Terga
QCAZI66897	PUCE	Xylocopa frontalis	Megaxylocopa	female	Manabi	Chone	-0.694444	-80.0933	16	J. Jácome	2008-04-08	NULL	NULL	NULL	Black Terga
QCAZI60495	PUCE	Xylocopa frontalis	Megaxylocopa	female	Manabi	El Carmen	-0.26667	-79.4333	253	A. Bastidas	2004-04-20	NULL	NULL	NULL	Black Terga
QCAZI60494	PUCE	Xylocopa frontalis	Megaxylocopa	female	Manabi	El Carmen	-0.26889	-79.4722	241	D. Cevallos	2003-05-03	NULL	NULL	NULL	Black Terga
QCAZI280573	PUCE	Xylocopa frontalis	Megaxylocopa	female	Manabi	Estero del Balsamo	-0.770103	-80.4975	13	A. Rosero	2014-11-17	NULL	NULL	NULL	Black Terga
INAT131835493	iNaturalist	Xylocopa frontalis	Megaxylocopa	female	Manabi	Manta	-0.95763	-80.6833	46	NULL	2022-08-18	https://www.inaturalist.org/observations/131835493	NULL	NULL	Black Terga
INAT194610555	iNaturalist	Xylocopa frontalis	Megaxylocopa	female	Manabi	Manta	-0.93612	-80.7246	0	NULL	2023-09-27	https://www.inaturalist.org/observations/194610555	NULL	NULL	Black Terga
INAT281183024	iNaturalist	Xylocopa frontalis	Megaxylocopa	female	Manabi	Montecristi	-1.01556	-80.6785	90	NULL	2024-02-17	https://www.inaturalist.org/observations/281183024	NULL	NULL	Black Terga
QCAZI60478	PUCE	Xylocopa frontalis	Megaxylocopa	female	Manabi	Portoviejo	-1.05	-80.5667	519	G. Onore	1999-05-14	NULL	NULL	NULL	Black Terga
QCAZI18771	PUCE	Xylocopa frontalis	Megaxylocopa	female	Manabi	Portoviejo	-1.05446	-80.4516	41	L. Coloma	1985-05-29	NULL	NULL	NULL	Black Terga
QCAZI18770	PUCE	Xylocopa frontalis	Megaxylocopa	female	Manabi	Portoviejo	-1.05446	-80.4516	41	P. Ponce	1985-02-02	NULL	NULL	NULL	Black Terga
INAT93077637	iNaturalist	Xylocopa frontalis	Megaxylocopa	female	Manabi	Puerto López	-1.67092	-80.8173	52	NULL	2021-08-30	https://www.inaturalist.org/observations/93077637	NULL	NULL	Black Terga
QCAZI18645	PUCE	Xylocopa frontalis	Megaxylocopa	female	Manabi	San Clemente	-0.759417	-80.5112	9	J. Arellano	1994-06-05	NULL	NULL	NULL	Black Terga
QCAZI66893	PUCE	Xylocopa frontalis	Megaxylocopa	female	Manabi	San Vicente	-0.6	-80.3833	179	F. Maza	2006-02-11	NULL	NULL	NULL	Black Terga
LOUNAZ-I 0028054	UNL	Xylocopa frontalis	Megaxylocopa	female	Morona Santiago	Gualaquiza	-3.40368	-78.582	850	H. Lituma	2018-02-10	NULL	NULL	NULL	Black Terga
QCAZI18755	PUCE	Xylocopa frontalis	Megaxylocopa	female	Morona Santiago	Macas	-2.30744	-78.1202	1024	L. Coloma	1986-10-01	NULL	NULL	NULL	Red Terga
QCAZI18756	PUCE	Xylocopa frontalis	Megaxylocopa	female	Morona Santiago	Macas	-2.30744	-78.1202	1024	L. Coloma	1986-10-01	NULL	NULL	NULL	Red Terga
QCAZI18522	PUCE	Xylocopa frontalis	Megaxylocopa	female	Morona Santiago	Sucua	-2.45663	-78.1678	829	G. Onore	1985-04-01	NULL	NULL	NULL	Black Terga
INAT257447570	iNaturalist	Xylocopa frontalis	Megaxylocopa	female	Morona Santiago	Vargas Guerra	-2.97355	-77.8266	330	NULL	2024-11-20	https://www.inaturalist.org/observations/257447570	NULL	NULL	Red Terga
INAT309761370	iNaturalist	Xylocopa frontalis	Megaxylocopa	female	Napo	Archidona	-0.913411	-77.8082	568	NULL	2024-10-24	https://www.inaturalist.org/observations/309761370	NULL	NULL	Red Terga
INAT99340263	iNaturalist	Xylocopa frontalis	Megaxylocopa	female	Napo	Archidona	-0.929671	-77.8199	536	NULL	2021-10-24	https://www.inaturalist.org/observations/99340263	NULL	NULL	Red Terga
INAT102258293	iNaturalist	Xylocopa frontalis	Megaxylocopa	female	Napo	Costa Azul	-1.11546	-77.7727	535	NULL	2017-11-22	https://www.inaturalist.org/observations/102258293	NULL	NULL	Red Terga
QCAZI60410	PUCE	Xylocopa frontalis	Megaxylocopa	female	Napo	Talag	-1.05972	-77.9067	539	A. Sola	2001-09-16	NULL	NULL	NULL	Red Terga
QCAZI18651	PUCE	Xylocopa frontalis	Megaxylocopa	female	Napo	Talag	-1.06576	-77.908	529	C. Terán	1994-08-16	NULL	NULL	NULL	Red Terga
INAT107989067	iNaturalist	Xylocopa frontalis	Megaxylocopa	female	Napo	Tena	-0.99371	-77.8158	553	NULL	2022-03-05	https://www.inaturalist.org/observations/107989067	NULL	NULL	Red Terga
INAT99136200	iNaturalist	Xylocopa frontalis	Megaxylocopa	female	Napo	Tena	-0.99232	-77.8137	553	NULL	2021-10-23	https://www.inaturalist.org/observations/99136200	NULL	NULL	Red Terga
INAT159562858	iNaturalist	Xylocopa frontalis	Megaxylocopa	female	Napo	Tena	-1.1181	-77.5907	407	NULL	2023-05-02	https://www.inaturalist.org/observations/159562858	NULL	NULL	Red Terga
INAT108964460	iNaturalist	Xylocopa frontalis	Megaxylocopa	female	Napo	Tena	-1.06079	-77.5466	380	NULL	2014-08-20	https://www.inaturalist.org/observations/108964460	NULL	NULL	Red Terga
QCAZI60199	PUCE	Xylocopa frontalis	Megaxylocopa	female	Orellana	Avila Viejo	-0.633289	-77.4333	748	E. Kohn	1997-03-26	NULL	NULL	NULL	Red Terga
QCAZI60390	PUCE	Xylocopa frontalis	Megaxylocopa	female	Orellana	Parque Nacional Napo-Galeras	-0.78333	-77.5	744	H. Zumárraga	2001-12-04	NULL	NULL	NULL	Red Terga
QCAZI60391	PUCE	Xylocopa frontalis	Megaxylocopa	female	Orellana	Parque Nacional Napo-Galeras	-0.78333	-77.5	744	H. Zumárraga	2001-12-04	NULL	NULL	NULL	Red Terga
QCAZI60392	PUCE	Xylocopa frontalis	Megaxylocopa	female	Orellana	Parque Nacional Napo-Galeras	-0.78333	-77.5	744	H. Zumárraga	2001-12-04	NULL	NULL	NULL	Red Terga
QCAZI18608	PUCE	Xylocopa frontalis	Megaxylocopa	female	Orellana	Parque Nacional Yasuní	-0.6761	-76.3752	230	E. Baquero	1995-09-11	NULL	NULL	NULL	Red Terga
QCAZI18754	PUCE	Xylocopa frontalis	Megaxylocopa	female	Orellana	Parque Nacional Yasuní	-0.6761	-76.3752	230	Steve	1998-10-22	NULL	NULL	NULL	Red Terga
AMNH_BEE 00275325	GBIF	Xylocopa frontalis	Megaxylocopa	female	Orellana	Parque Nacional Yasuní	-0.674167	-76.3974	218	J. S. Ascher	2012-01-17	https://www.gbif.org/occurrence/2804547712	NULL	NULL	NULL
QCAZI19738	PUCE	Xylocopa frontalis	Megaxylocopa	female	Orellana	Parque Nacional Yasuní	-0.674289	-76.3973	218	C. Skov	1998-09-08	NULL	NULL	NULL	Red Terga
QCAZI19739	PUCE	Xylocopa frontalis	Megaxylocopa	female	Orellana	Parque Nacional Yasuní	-0.674289	-76.3973	218	C. Skov	1998-09-08	NULL	NULL	NULL	Red Terga
QCAZI60393	PUCE	Xylocopa frontalis	Megaxylocopa	female	Orellana	Parque Nacional Yasuní	-0.674289	-76.3973	218	E. Baus	1997-10-01	NULL	NULL	NULL	Red Terga
QCAZI18757	PUCE	Xylocopa frontalis	Megaxylocopa	female	Orellana	Puerto Francisco de Orellana (Coca)	-0.461673	-76.9931	253	G. Onore	1986-03-29	NULL	NULL	NULL	Red Terga
QCAZI18759	PUCE	Xylocopa frontalis	Megaxylocopa	female	Orellana	Puerto Francisco de Orellana (Coca)	-0.461673	-76.9931	253	G. Onore	1986-03-29	NULL	NULL	NULL	Red Terga
INAT253749562	iNaturalist	Xylocopa frontalis	Megaxylocopa	female	Orellana	San Jose de Suno	-0.57194	-77.3442	442	NULL	2024-07-19	https://www.inaturalist.org/observations/253749562	NULL	NULL	Red Terga
INAT102953517	iNaturalist	Xylocopa frontalis	Megaxylocopa	female	Orellana	Tiputini	-0.674328	-76.3974	218	NULL	2021-12-07	https://www.inaturalist.org/observations/102953517	NULL	NULL	Red Terga
INAT107804737	iNaturalist	Xylocopa frontalis	Megaxylocopa	female	Orellana	Tiputini	-0.674358	-76.3974	218	NULL	2021-12-07	https://www.inaturalist.org/observations/107804737	NULL	NULL	Red Terga
INAT102933198	iNaturalist	Xylocopa frontalis	Megaxylocopa	female	Orellana	Tiputini	-0.67424	-76.3969	217	NULL	2021-12-07	https://www.inaturalist.org/observations/102933198	NULL	NULL	Red Terga
INABIO-015	INABIO	Xylocopa frontalis	Megaxylocopa	female	El Oro	El Guabo	-3.20873	-79.7261	679	J. Buestan	2018-05-01	NULL	NULL	NULL	Black Terga
INABIO-016	INABIO	Xylocopa frontalis	Megaxylocopa	female	El Oro	El Guabo	-3.20873	-79.7261	679	J. Buestan	2018-07-10	NULL	NULL	NULL	Black Terga
INAT151157935	iNaturalist	Xylocopa frontalis	Megaxylocopa	female	Pastaza	Tarqui	-1.62871	-77.9014	917	NULL	2021-09-02	https://www.inaturalist.org/observations/151157935	NULL	NULL	Red Terga
INAT101829563	iNaturalist	Xylocopa frontalis	Megaxylocopa	female	Pastaza	Tarqui	-1.61735	-77.8401	913	NULL	2021-09-27	https://www.inaturalist.org/observations/101829563	NULL	NULL	Red Terga
QCAZI18524	PUCE	Xylocopa frontalis	Megaxylocopa	female	Pichincha	Mindo	-0.048717	-78.7752	1277	J. Woolfson	1991-02-02	NULL	NULL	NULL	Black Terga
QCAZI60405	PUCE	Xylocopa frontalis	Megaxylocopa	female	Pichincha	Pacto	0.16667	-78.9167	666	J. Escobar	2002-03-29	NULL	NULL	NULL	Black Terga
QCAZI11327	PUCE	Xylocopa frontalis	Megaxylocopa	female	Santa Elena	Montañita	-1.82447	-80.7361	101	G. Pazmiño	2005-02-20	NULL	NULL	NULL	Black Terga
QCAZI280575	PUCE	Xylocopa frontalis	Megaxylocopa	female	Santa Elena	Olon	-1.79389	-80.7561	12	G. Pazmiño	2005-02-21	NULL	NULL	NULL	Black Terga
QCAZI60457	PUCE	Xylocopa frontalis	Megaxylocopa	female	Santo Domingo	Luz de América	-0.43472	-79.3197	273	P. Sánchez	2001-07-15	NULL	NULL	NULL	Black Terga
QCAZI280571	PUCE	Xylocopa frontalis	Megaxylocopa	female	Santo Domingo	Nueva Delicia	-0.223	-79.5233	223	D. Chamorro	2012-04-13	NULL	NULL	NULL	Black Terga
QCAZI60458	PUCE	Xylocopa frontalis	Megaxylocopa	female	Santo Domingo	Santo Domingo	-0.252222	-79.1697	560	C. Ibarra	2003-12-30	NULL	NULL	NULL	Black Terga
QCAZI60459	PUCE	Xylocopa frontalis	Megaxylocopa	female	Santo Domingo	Santo Domingo	-0.252222	-79.1697	560	N. Saenz	2003-06-21	NULL	NULL	NULL	Black Terga
QCAZI18662	PUCE	Xylocopa frontalis	Megaxylocopa	female	Santo Domingo	Santo Domingo	-0.253841	-79.1763	553	A. Barragán	1993-01-10	NULL	NULL	NULL	Black Terga
QCAZI18763	PUCE	Xylocopa frontalis	Megaxylocopa	female	Santo Domingo	Santo Domingo	-0.253841	-79.1763	553	Andrade	1984-05-25	NULL	NULL	NULL	Black Terga
QCAZI18593	PUCE	Xylocopa frontalis	Megaxylocopa	female	Santo Domingo	Santo Domingo	-0.253841	-79.1763	553	F. Suárez	1994-01-14	NULL	NULL	NULL	Black Terga
QCAZI18624	PUCE	Xylocopa frontalis	Megaxylocopa	female	Santo Domingo	Santo Domingo	-0.253841	-79.1763	553	J. Arellano	1994-06-17	NULL	NULL	NULL	Black Terga
QCAZI280572	PUCE	Xylocopa frontalis	Megaxylocopa	female	Santo Domingo	Santo Domingo	-0.251667	-79.1731	553	P. Chavez	2013-03-15	NULL	NULL	NULL	Black Terga
QCAZI280576	PUCE	Xylocopa frontalis	Megaxylocopa	female	Santo Domingo	Santo Domingo	-0.179111	-79.2466	409	J. Calero	2018-06-09	NULL	NULL	NULL	Black Terga
INAT169001817	iNaturalist	Xylocopa frontalis	Megaxylocopa	female	Santo Domingo	Santo Domingo	-0.36488	-79.27	335	NULL	2023-06-23	https://www.inaturalist.org/observations/169001817	NULL	NULL	Black Terga
QCAZI280577	PUCE	Xylocopa frontalis	Megaxylocopa	female	Santo Domingo	Unión del Toachi	-0.35139	-78.9503	1298	D. Vivero	2011-04-15	NULL	NULL	NULL	Black Terga
USNMENT01733495	GBIF	Xylocopa frontalis	Megaxylocopa	female	Sucumbios	Limoncocha	-0.411647	-76.6254	253	D. Pearson	1971-08-05	https://www.gbif.org/occurrence/2900457913	Mawdsley, J. R. (2015). Cladistic analysis and evolutionary relationships of the “Megaxylocopa clade” of the genus Xylocopa Latreille, 1802 (Insecta: Hymenoptera: Apidae). Tropical Zoology, 28(4), 171.	NULL	Red Terga
QCAZI18773	PUCE	Xylocopa frontalis	Megaxylocopa	female	Sucumbios	Limoncocha	-0.411647	-76.6254	253	D. Bastidas	1983-08-01	NULL	NULL	NULL	Black Terga
MEPN-INV-49950	EPN	Xylocopa frontalis	Megaxylocopa	female	Sucumbios	Lumbaqui	0.0789331	-77.2803	409	V. Carvajal	2001-10-01	NULL	NULL	NULL	NULL
QCAZI18652	PUCE	Xylocopa frontalis	Megaxylocopa	female	Sucumbios	Reserva de Producción Faunística Cuyabeno	-0.271305	-75.7532	223	M. García	1985-02-01	NULL	NULL	NULL	Red Terga
USNMENT01726997	GBIF	Xylocopa frontalis	Megaxylocopa	female	Sucumbios	Santa Cecilia	0.0909709	-76.9873	323	P. Spangler	1969-03-25	https://www.gbif.org/occurrence/2900414304	Mawdsley, J. R. (2015). Cladistic analysis and evolutionary relationships of the “Megaxylocopa clade” of the genus Xylocopa Latreille, 1802 (Insecta: Hymenoptera: Apidae). Tropical Zoology, 28(4), 171.	NULL	Red Terga
USNMENT01726936	GBIF	Xylocopa frontalis	Megaxylocopa	female	Sucumbios	Santa Cecilia	0.0909709	-76.9873	323	P. Spangler	1969-03-25	https://www.gbif.org/occurrence/2900445014	Mawdsley, J. R. (2015). Cladistic analysis and evolutionary relationships of the “Megaxylocopa clade” of the genus Xylocopa Latreille, 1802 (Insecta: Hymenoptera: Apidae). Tropical Zoology, 28(4), 171.	NULL	Red Terga
QCAZI18760	PUCE	Xylocopa frontalis	Megaxylocopa	female	Sucumbios	Shushufindi	-0.18829	-76.6422	257	E. Martínez	1985-03-01	NULL	NULL	NULL	Red Terga
INAT17933744	iNaturalist	Xylocopa frontalis	Megaxylocopa	female	Sucumbios	Shushufindi	-0.46707	-76.462	243	NULL	2018-10-02	https://www.inaturalist.org/observations/17933744	NULL	NULL	Red Terga
LOUNAZ-I 0028094	UNL	Xylocopa frontalis	Megaxylocopa	female	Zamora Chinchipe	El Pangui	-3.62738	-78.586	808	R. Arias	NULL	NULL	NULL	Ex: Manihot esculenta	NULL
LOUNAZ-I 0028051	UNL	Xylocopa frontalis	Megaxylocopa	female	Zamora Chinchipe	Panguintza	-3.90164	-78.8107	834	J. Torres	2018-03-10	NULL	NULL	NULL	Black Terga
LOUNAZ-I 0027895	UNL	Xylocopa frontalis	Megaxylocopa	female	Zamora Chinchipe	Zamora	-4.06473	-78.9515	899	A. Camacho	2005-06-28	NULL	NULL	NULL	Black Terga
LOUNAZ-I 0028046	UNL	Xylocopa frontalis	Megaxylocopa	female	Zamora Chinchipe	Zamora	-4.06473	-78.9515	899	Cango-Uchuari	2011-06-12	NULL	NULL	NULL	Black Terga
QCAZI280569	PUCE	Xylocopa frontalis	Megaxylocopa	male	Esmeraldas	Tonsupa	0.886692	-79.8129	9	S. Muñoz	2012-01-01	NULL	NULL	NULL	NULL
USNMENT01726063	GBIF	Xylocopa frontalis	Megaxylocopa	male	Guayas	Balzar	-1.36591	-79.9071	40	F. Campos	NULL	https://www.gbif.org/occurrence/2900467061	Mawdsley, J. R. (2015). Cladistic analysis and evolutionary relationships of the “Megaxylocopa clade” of the genus Xylocopa Latreille, 1802 (Insecta: Hymenoptera: Apidae). Tropical Zoology, 28(4), 171.	NULL	NULL
INAT31129154	iNaturalist	Xylocopa frontalis	Megaxylocopa	male	Guayas	Guayaquil	-2.14754	-79.9674	81	NULL	2019-06-19	https://www.inaturalist.org/observations/31129154	NULL	NULL	NULL
USNMENT01726604	GBIF	Xylocopa frontalis	Megaxylocopa	male	Guayas	Guayaquil	-2.18913	-79.8899	4	F. Campos	NULL	https://www.gbif.org/occurrence/2900425851	Mawdsley, J. R. (2015). Cladistic analysis and evolutionary relationships of the “Megaxylocopa clade” of the genus Xylocopa Latreille, 1802 (Insecta: Hymenoptera: Apidae). Tropical Zoology, 28(4), 171.	NULL	NULL
MZB 74-0114	GBIF	Xylocopa frontalis	Megaxylocopa	male	Guayas	Guayaquil	-2.22531	-79.9066	3	NULL	NULL	https://www.gbif.org/occurrence/5082669050	NULL	NULL	NULL
LOUNAZ-I 0028056	UNL	Xylocopa frontalis	Megaxylocopa	male	Loja	Amaluza	-4.60943	-79.4161	2080	J. Bravo	2018-03-17	NULL	NULL	NULL	NULL
LOUNAZ-I 0028057	UNL	Xylocopa frontalis	Megaxylocopa	male	Loja	Cariamanga	-4.32717	-79.5564	1935	Ortega Rosales	2005-06-15	NULL	NULL	NULL	NULL
MZUA - EN012992	UDA	Xylocopa frontalis	Megaxylocopa	male	Loja	Ceibopamba	-4.16737	-79.301	1528	S. Padrón	2017-07-31	NULL	NULL	NULL	NULL
LOUNAZ-I 0027808	UNL	Xylocopa frontalis	Megaxylocopa	male	Loja	Nambacola	-4.14057	-79.4295	1827	A. Rojas	2015-03-15	NULL	NULL	Ex: Passiflora ligularis	NULL
LOUNAZ-I 0028095	UNL	Xylocopa frontalis	Megaxylocopa	male	Loja	Quilanga	-4.29699	-79.4008	1896	Carmen V, Rosa C	NULL	NULL	NULL	NULL	NULL
CISEC 0010742	UTPL	Xylocopa frontalis	Megaxylocopa	male	Loja	Zapotillo	-4.38319	-80.2406	179	P. Luna	2014-05-10	NULL	NULL	NULL	NULL
QCAZI66895	PUCE	Xylocopa frontalis	Megaxylocopa	male	Los Rios	Quinsaloma	-1.20555	-79.3137	155	L. Pazmiño	2006-12-27	NULL	NULL	NULL	NULL
INAT102077642	iNaturalist	Xylocopa frontalis	Megaxylocopa	male	Manabi	Chone	-0.0276167	-79.6111	133	NULL	2021-10-17	https://www.inaturalist.org/observations/102077642	NULL	NULL	NULL
QCAZI60381	PUCE	Xylocopa frontalis	Megaxylocopa	male	Manabi	El Carmen	-0.26889	-79.4722	241	D. Cevallos	2003-05-03	NULL	NULL	NULL	NULL
INAT20012005	iNaturalist	Xylocopa frontalis	Megaxylocopa	male	Manabi	Flavio Alfaro	-0.337368	-79.7556	427	NULL	2019-01-19	https://www.inaturalist.org/observations/20012005	NULL	NULL	NULL
QCAZI280570	PUCE	Xylocopa frontalis	Megaxylocopa	male	Manabi	Pedernales	0.08306	-80.05	21	A. C. Leon	2011-05-08	NULL	NULL	NULL	NULL
INAT286899529	iNaturalist	Xylocopa frontalis	Megaxylocopa	male	Manabi	Portoviejo	-1.05724	-80.4507	47	NULL	2025-06-04	https://www.inaturalist.org/observations/286899529	NULL	NULL	NULL
INAT268001028	iNaturalist	Xylocopa frontalis	Megaxylocopa	male	Morona Santiago	Morona	-2.87155	-78.3748	699	NULL	2023-12-09	https://www.inaturalist.org/observations/268001028	NULL	NULL	NULL
INAT270641448	iNaturalist	Xylocopa frontalis	Megaxylocopa	male	Napo	Archidona	-0.66749	-77.596	1517	NULL	2025-03-06	https://www.inaturalist.org/observations/270641448	NULL	NULL	NULL
INAT75705949	iNaturalist	Xylocopa frontalis	Megaxylocopa	male	Napo	Tena	-0.990724	-77.8125	496	NULL	2021-04-29	https://www.inaturalist.org/observations/75705949	NULL	NULL	NULL
AMNH_BEE 00021692	GBIF	Xylocopa frontalis	Megaxylocopa	male	Orellana	Pompeya	-0.442032	-76.6214	247	L. E. Pena	1965-01-05	https://www.gbif.org/occurrence/2804566410	NULL	NULL	NULL
QCAZI18758	PUCE	Xylocopa frontalis	Megaxylocopa	male	Orellana	Puerto Francisco de Orellana (Coca)	-0.461673	-76.9931	253	G. Onore	1986-08-01	NULL	NULL	NULL	NULL
QCAZI18762	PUCE	Xylocopa frontalis	Megaxylocopa	male	Pichincha	Mindo	-0.048717	-78.7752	1277	J. Woolfson	1991-02-02	NULL	NULL	NULL	NULL
QCAZI18663	PUCE	Xylocopa frontalis	Megaxylocopa	male	Santo Domingo	Santo Domingo	-0.253841	-79.1763	553	O. Bastidas	1995-01-22	NULL	NULL	NULL	NULL
SDNHM247342	GBIF	Xylocopa frontalis	Megaxylocopa	male	Sucumbios	Limoncocha	-0.411647	-76.6254	253	R. Parks	1980-06-27	https://www.gbif.org/occurrence/3893305042	NULL	NULL	NULL
QCAZI18761	PUCE	Xylocopa frontalis	Megaxylocopa	male	Sucumbios	Limoncocha	-0.411647	-76.6254	253	D. Bastidas	1983-08-01	NULL	NULL	NULL	NULL
CISEC 0010951	UTPL	Xylocopa frontalis	Megaxylocopa	male	Zamora Chinchipe	Yantzaza	-3.7575	-78.6601	786	J. Briones	2014-05-17	NULL	NULL	NULL	NULL
INAT146772960	iNaturalist	Xylocopa frontalis	Megaxylocopa	male	Zamora Chinchipe	Yanzatza	-3.83211	-78.7753	1059	NULL	2022-11-13	https://www.inaturalist.org/observations/146772960	NULL	NULL	NULL
LOUNAZ-I 0028058	UNL	Xylocopa frontalis	Megaxylocopa	male	Zamora Chinchipe	Zamora	-4.06473	-78.9515	899	NULL	2022-01-01	NULL	NULL	NULL	NULL
KU1231051	GBIF	Xylocopa frontalis	Megaxylocopa	NULL	Azuay	Cuenca	-2.90013	-79.0059	2548	NULL	1967-02-08	https://www.gbif.org/occurrence/894566221	NULL	NULL	NULL
LIT002	Literature	Xylocopa frontalis	Megaxylocopa	NULL	El Oro	Puyango	-3.83013	-79.9467	350	C. Rasmussen	2001-02-01	NULL	Rasmussen, C. (2004). Bees from southern Ecuador. Lyonia, 7, 35.	NULL	NULL
KU1231151	GBIF	Xylocopa frontalis	Megaxylocopa	NULL	Guayas	Belén	-2.15595	-80.1987	100	E. Schlinger	1955-01-28	https://www.gbif.org/occurrence/894566310	NULL	NULL	NULL
BBSL807120	GBIF	Xylocopa frontalis	Megaxylocopa	NULL	Guayas	Guayaquil	-2.2038	-79.8974	3	G. E. Bohart	1932-07-31	https://www.gbif.org/occurrence/659116293	NULL	NULL	NULL
FSCA00022739	GBIF	Xylocopa frontalis	Megaxylocopa	NULL	Los Rios	Quevedo	-1.02251	-79.4604	56	Habeck, D.H.	1996-05-02	https://www.gbif.org/occurrence/5053434597	NULL	NULL	NULL
FSCA00022743	GBIF	Xylocopa frontalis	Megaxylocopa	NULL	Los Rios	Quevedo	-1.02251	-79.4604	56	Habeck, D.H.	1996-05-02	https://www.gbif.org/occurrence/5053434601	NULL	NULL	NULL
KU1231222	GBIF	Xylocopa frontalis	Megaxylocopa	NULL	Manabi	Jipijapa	-1.35257	-80.5827	279	C. Dodson	1961-10-18	https://www.gbif.org/occurrence/894566422	NULL	NULL	NULL
FSCA00022728	GBIF	Xylocopa frontalis	Megaxylocopa	NULL	Manabi	Montecristi	-1.05523	-80.628	150	Stange, L.A.	1989-06-29	https://www.gbif.org/occurrence/5053434577	NULL	NULL	NULL
BBSL700134	GBIF	Xylocopa frontalis	Megaxylocopa	NULL	Morona Santiago	Mangosiza	-2.60837	-77.7698	335	M. Wasbauer	1993-01-04	https://www.gbif.org/occurrence/659116282	NULL	NULL	NULL
BBSL807135	GBIF	Xylocopa frontalis	Megaxylocopa	NULL	Orellana	Parque Nacional Yasuní	-0.6758	-76.3982	236	C. Brammer	2002-10-11	https://www.gbif.org/occurrence/659116309	NULL	NULL	NULL
QCAZI19740	PUCE	Xylocopa frontalis	Megaxylocopa	NULL	Orellana	Parque Nacional Yasuní	-0.674289	-76.3973	218	Steve	1998-10-21	NULL	NULL	NULL	NULL
BBSL807152	GBIF	Xylocopa frontalis	Megaxylocopa	NULL	Santo Domingo	Alluriquín	-0.2978	-79.0563	684	M. Wasbauer	1982-06-29	https://www.gbif.org/occurrence/659116305	NULL	NULL	NULL
MECN 12821	INABIO	Xylocopa frontalis	Megaxylocopa	female	Esmeraldas	Quinindé	0.376332	-79.4951	99	M. Zambrano	1983-11-12	NULL	NULL	NULL	Black Terga
MECN 12822	INABIO	Xylocopa frontalis	Megaxylocopa	female	Zamora Chinchipe	Indanza	-3.06497	-78.4866	947	NULL	1982-01-01	NULL	NULL	NULL	Black Terga
MECN 12825	INABIO	Xylocopa frontalis	Megaxylocopa	female	Esmeraldas	Quinindé	0.376332	-79.4951	99	M. Zambrano	1983-11-12	NULL	NULL	NULL	Black Terga
MECN 12830	INABIO	Xylocopa frontalis	Megaxylocopa	female	Esmeraldas	Quinindé	0.376332	-79.4951	99	M. Zambrano	1983-11-12	NULL	NULL	NULL	Black Terga
MECN 12838	INABIO	Xylocopa frontalis	Megaxylocopa	female	Sucumbios	Limoncocha	-0.411647	-76.6254	253	D. Bastidas	1983-08-01	NULL	NULL	NULL	Black Terga
MECN 12839	INABIO	Xylocopa frontalis	Megaxylocopa	female	Zamora Chinchipe	Indanza	-3.06497	-78.4866	947	NULL	1982-01-01	NULL	NULL	NULL	Black Terga
MECN 12840	INABIO	Xylocopa frontalis	Megaxylocopa	female	Guayas	Cerro Azul	-2.17111	-80.0322	286	P. Galindo	1984-09-16	NULL	NULL	NULL	Black Terga
MECN-EN 37098	INABIO	Xylocopa frontalis	Megaxylocopa	female	Pastaza	Mera	-1.40111	-78.0667	1440	A. Hernández	2023-09-15	NULL	NULL	NULL	Black Terga
MECN-EN 38473	INABIO	Xylocopa frontalis	Megaxylocopa	female	Guayas	Guayaquil	-2.14152	-80.0861	286	C. Cujigualpa	2022-04-11	NULL	NULL	NULL	Black Terga
MECN-EN 50542	INABIO	Xylocopa frontalis	Megaxylocopa	female	Pastaza	Comunidad Omere	-1.2809	-76.5033	218	M. Barreno	2022-04-30	NULL	NULL	NULL	Red Terga
MECN-EN 50543	INABIO	Xylocopa frontalis	Megaxylocopa	male	El Oro	Santa Rosa	-3.58919	-79.8619	315	A. Pazmiño	2019-06-09	NULL	NULL	NULL	NULL
MCZ:Ent:813897	GBIF	Xylocopa darwini	Neoxylocopa	female	Galapagos	Isla Pinzón	-0.60807	-90.6668	385	R. E. Silberglied	1970-02-17	https://www.gbif.org/occurrence/4866782352	NULL	Ex: on Parkinsonia	NULL
MCZ:Ent:810644	GBIF	Xylocopa darwini	Neoxylocopa	female	Galapagos	Isla Baltra	-0.4586	-90.2749	36	W. Beebe	1923-04-20	https://www.gbif.org/occurrence/4538946305	NULL	Ex: Coleoptera: Meloidae: Cissites maculata (Swederus 1787) parasitic triungulin larvae on dorsal thorax. Determined by Charles T. Brues, 1924.	NULL
MCZ:Ent:813915	GBIF	Xylocopa darwini	Neoxylocopa	female	Galapagos	Isla El Edén	-0.56029	-90.5371	53	R. E. Silberglied	1970-05-16	https://www.gbif.org/occurrence/4866784385	NULL	NULL	NULL
INAT70590097	iNaturalist	Xylocopa darwini	Neoxylocopa	female	Galapagos	Isla Española	-1.37584	-89.6722	120	NULL	2018-04-01	https://www.inaturalist.org/observations/70590097	NULL	NULL	NULL
BIOUG91302-F07	BOLD	Xylocopa darwini	Neoxylocopa	female	Galapagos	Isla Floreana	-1.305	-90.447	344	S. Garces-Carrera	2021-06-30	https://portal.boldsystems.org/record/EMISA001-22	NULL	NULL	NULL
BIOUG93344-D09	BOLD	Xylocopa darwini	Neoxylocopa	female	Galapagos	Isla Floreana	-1.305	-90.447	344	S. Garces-Carrera	2022-03-09	https://portal.boldsystems.org/record/EMISA4194-22	NULL	NULL	NULL
BIOUG95311-C01	BOLD	Xylocopa darwini	Neoxylocopa	female	Galapagos	Isla Floreana	-1.305	-90.447	344	S. Garces-Carrera	2021-09-22	https://portal.boldsystems.org/record/EMISA7260-22	NULL	NULL	NULL
BIOUG95343-E08	BOLD	Xylocopa darwini	Neoxylocopa	female	Galapagos	Isla Floreana	-1.305	-90.447	344	S. Garces-Carrera	2021-10-20	https://portal.boldsystems.org/record/EMISA8043-22	NULL	NULL	NULL
MCZ:Ent:815428	GBIF	Xylocopa darwini	Neoxylocopa	female	Galapagos	Isla Floreana	-1.24676	-90.407	106	R. E. Silberglied	1970-04-28	https://www.gbif.org/occurrence/4606140311	NULL	Ex: Cordia lutea nest; Mites	NULL
MCZ:Ent:815914	GBIF	Xylocopa darwini	Neoxylocopa	female	Galapagos	Isla Floreana	-1.31114	-90.4456	360	R. E. Silberglied	1970-04-21	https://www.gbif.org/occurrence/4854184476	NULL	NULL	NULL
INAT166131703	iNaturalist	Xylocopa darwini	Neoxylocopa	female	Galapagos	Isla Genovesa	0.318658	-89.9498	12	NULL	2023-06-02	https://www.inaturalist.org/observations/166131703	NULL	NULL	NULL
INAT171528645	iNaturalist	Xylocopa darwini	Neoxylocopa	female	Galapagos	Isla Genovesa	0.30783	-89.9435	13	NULL	2023-06-24	https://www.inaturalist.org/observations/171528645	NULL	NULL	NULL
USNMENT01607339	GBIF	Xylocopa darwini	Neoxylocopa	female	Galapagos	Isla Isabela	-0.955426	-90.9623	7	Peck & Sinclair	1989-03-04	https://www.gbif.org/occurrence/2900384577	NULL	NULL	NULL
USNMENT01606305	GBIF	Xylocopa darwini	Neoxylocopa	female	Galapagos	Isla Isabela	-0.014912	-91.3139	1249	D. Cavagnaro	1964-05-09	https://www.gbif.org/occurrence/2900450321	NULL	NULL	NULL
MCZ:Ent:810856	GBIF	Xylocopa darwini	Neoxylocopa	female	Galapagos	Isla Isabela	-0.262865	-91.3743	15	R. E. Silberglied	1970-03-22	https://www.gbif.org/occurrence/4515891317	NULL	NULL	NULL
INAT324733668	iNaturalist	Xylocopa darwini	Neoxylocopa	female	Galapagos	Isla Isabela	-0.819312	-91.0879	984	NULL	2025-09-20	https://www.inaturalist.org/observations/324733668	NULL	NULL	NULL
MCZ:Ent:813902	GBIF	Xylocopa darwini	Neoxylocopa	female	Galapagos	Isla Rabida	-0.41338	-90.7078	336	R. E. Silberglied	1970-02-17	https://www.gbif.org/occurrence/4866784045	NULL	Ex: on Avicennia	NULL
USNMENT01607132	GBIF	Xylocopa darwini	Neoxylocopa	female	Galapagos	Isla San Cristobal	-0.82046	-89.4347	75	S. Peck	1989-02-11	https://www.gbif.org/occurrence/2900384651	NULL	NULL	NULL
MCZ:Ent:815933	GBIF	Xylocopa darwini	Neoxylocopa	female	Galapagos	Isla San Cristobal	-0.70825	-89.3573	19	R. E. Silberglied	1970-04-12	https://www.gbif.org/occurrence/4854185292	NULL	NULL	NULL
INAT254926416	iNaturalist	Xylocopa darwini	Neoxylocopa	female	Galapagos	Isla San Cristobal	-0.899025	-89.6087	8	NULL	2023-02-25	https://www.inaturalist.org/observations/254926416	NULL	NULL	NULL
INAT319253917	iNaturalist	Xylocopa darwini	Neoxylocopa	female	Galapagos	Isla San Cristobal	-0.897895	-89.6082	12	NULL	2025-10-06	https://www.inaturalist.org/observations/319253917	NULL	NULL	NULL
INAT85115305	iNaturalist	Xylocopa darwini	Neoxylocopa	female	Galapagos	Isla San Cristobal	-0.908597	-89.6108	22	NULL	2021-06-30	https://www.inaturalist.org/observations/85115305	NULL	NULL	NULL
BIOUG95334-E05	BOLD	Xylocopa darwini	Neoxylocopa	female	Galapagos	Isla Santa Cruz	-0.668	-90.269	280	S. Garces-Carrera	2022-03-10	https://portal.boldsystems.org/record/EMSCZ10834-22	NULL	NULL	NULL
BIOUG91318-C11	BOLD	Xylocopa darwini	Neoxylocopa	female	Galapagos	Isla Santa Cruz	-0.668	-90.269	280	S. Garces-Carrera	2022-04-07	https://portal.boldsystems.org/record/EMSCZ11910-22	NULL	NULL	NULL
MCZ:Ent:813961	GBIF	Xylocopa darwini	Neoxylocopa	female	Galapagos	Isla Santa Cruz	-0.74233	-90.3038	10	R. E. Silberglied	1970-03-10	https://www.gbif.org/occurrence/4866783023	NULL	Ex: visiting Sesuvium	NULL
INAT123784824	iNaturalist	Xylocopa darwini	Neoxylocopa	female	Galapagos	Isla Santa Cruz	-0.7456	-90.3188	16	NULL	2022-06-12	https://www.inaturalist.org/observations/123784824	NULL	NULL	NULL
INAT145292545	iNaturalist	Xylocopa darwini	Neoxylocopa	female	Galapagos	Isla Santa Cruz	-0.746183	-90.3155	11	NULL	2022-08-11	https://www.inaturalist.org/observations/145292545	NULL	NULL	NULL
MCZ:Ent:813917	GBIF	Xylocopa darwini	Neoxylocopa	female	Galapagos	Isla Santa Fe	-0.8039	-90.037	5	R. E. Silberglied	1970-04-10	https://www.gbif.org/occurrence/4866784557	NULL	Ex: on Sesuvium	NULL
MCZ:Ent:816117	GBIF	Xylocopa darwini	Neoxylocopa	female	Galapagos	Isla Santiago	-0.22935	-90.8448	14	R. E. Silberglied	1970-03-30	https://www.gbif.org/occurrence/4873198739	NULL	Ex: 1 parasitic triungulin larva	NULL
INAT13769439	iNaturalist	Xylocopa darwini	Neoxylocopa	female	Galapagos	Isla Santiago	-0.261984	-90.7153	405	NULL	2018-06-12	https://www.inaturalist.org/observations/13769439	NULL	NULL	NULL
YPM ENT 705253	GBIF	Xylocopa darwini	Neoxylocopa	male	Galapagos	Isla Fernandina	-0.368624	-91.5343	597	R. C. Freund	1957-09-09	https://www.gbif.org/occurrence/1039161311	NULL	NULL	NULL
MCZ:Ent:813914	GBIF	Xylocopa darwini	Neoxylocopa	male	Galapagos	Isla Plaza Sur	-0.58327	-90.1658	10	R. E. Silberglied	1970-03-07	https://www.gbif.org/occurrence/4866783379	NULL	Ex: Fighting with another male	NULL
MCZ:Ent:815925	GBIF	Xylocopa darwini	Neoxylocopa	male	Galapagos	Isla San Cristobal	-0.89386	-89.4787	653	R. E. Silberglied	1970-04-13	https://www.gbif.org/occurrence/4854185211	NULL	Nest in Palo Santo (Bursera graveolens)	NULL
MECN 12832	INABIO	Xylocopa darwini	Neoxylocopa	female	Galapagos	Puerto Ayora	-0.743405	-90.3156	17	C. Valle	1981-03-15	NULL	NULL	NULL	NULL
INABIO-022	INABIO	Xylocopa lachnea	Neoxylocopa	female	El Oro	El Retiro	-3.20905	-79.6769	1740	J. Buestan	2018-05-05	NULL	NULL	NULL	NULL
QCAZI18603	PUCE	Xylocopa lachnea	Neoxylocopa	female	Cotopaxi	Los Libres	-0.42361	-79	1833	M. J. Barragán	1994-11-05	NULL	NULL	NULL	NULL
LOUNAZ-I 0027820	UNL	Xylocopa lachnea	Neoxylocopa	female	El Oro	Marcabelí	-3.78611	-79.8978	560	R. Calva	2015-03-01	NULL	NULL	Ex: Inga edulis	NULL
MZUA - EN012022	UDA	Xylocopa lachnea	Neoxylocopa	female	El Oro	Piñas	-3.67719	-79.6781	866	S. Padrón	2017-06-17	NULL	NULL	NULL	NULL
INAT41550270	iNaturalist	Xylocopa lachnea	Neoxylocopa	female	Imbabura	Ibarra	0.336319	-78.1418	2223	NULL	2020-04-06	https://www.inaturalist.org/observations/41550270	NULL	NULL	NULL
QCAZI280538	PUCE	Xylocopa lachnea	Neoxylocopa	female	Imbabura	Ilumán	0.287345	-78.2352	2535	M. Encalada	2022-05-07	NULL	NULL	NULL	NULL
LOUNAZ-I 0027882	UNL	Xylocopa lachnea	Neoxylocopa	female	Loja	Loja	-4.01989	-79.1835	2151	I. Chocho	2015-11-03	NULL	NULL	Ex: Phaseolus vulgaris	NULL
LOUNAZ-I 0027883	UNL	Xylocopa lachnea	Neoxylocopa	female	Loja	Loja	-4.01989	-79.1835	2151	I. Chocho	2015-11-03	NULL	NULL	Ex: Phaseolus vulgaris	NULL
LOUNAZ-I 0027884	UNL	Xylocopa lachnea	Neoxylocopa	female	Loja	Loja	-4.01989	-79.1835	2151	I. Chocho	2015-11-03	NULL	NULL	Ex: Phaseolus vulgaris	NULL
LOUNAZ-I 0027885	UNL	Xylocopa lachnea	Neoxylocopa	female	Loja	Loja	-4.01989	-79.1835	2151	I. Chocho	2015-11-03	NULL	NULL	Ex: Phaseolus vulgaris	NULL
LOUNAZ-I 0027886	UNL	Xylocopa lachnea	Neoxylocopa	female	Loja	Loja	-4.01989	-79.1835	2151	I. Chocho	2015-11-03	NULL	NULL	Ex: Phaseolus vulgaris	NULL
LOUNAZ-I 0027887	UNL	Xylocopa lachnea	Neoxylocopa	female	Loja	Loja	-4.01989	-79.1835	2151	I. Chocho	2015-11-03	NULL	NULL	Ex: Phaseolus vulgaris	NULL
LOUNAZ-I 0027866	UNL	Xylocopa lachnea	Neoxylocopa	female	Loja	Loja	-4.01989	-79.1835	2151	I. Chocho	2015-11-03	NULL	NULL	Ex: Solanum quitoense	NULL
LOUNAZ-I 0028059	UNL	Xylocopa lachnea	Neoxylocopa	female	Loja	Loja	-4.00669	-79.1957	2172	B. Carrion Sarango	2017-08-12	NULL	NULL	NULL	NULL
LOUNAZ-I 0028062	UNL	Xylocopa lachnea	Neoxylocopa	female	Loja	Loja	-3.99521	-79.2022	2062	Gonzalez Hurtado	2008-06-10	NULL	NULL	NULL	NULL
LOUNAZ-I 0028063	UNL	Xylocopa lachnea	Neoxylocopa	female	Loja	Loja	-3.99521	-79.2022	2062	Gonzalez Hurtado	2008-06-10	NULL	NULL	NULL	NULL
LOUNAZ-I 0028060	UNL	Xylocopa lachnea	Neoxylocopa	female	Loja	Loja	-4.00669	-79.1957	2172	M. Luzuriaga Viñan	2017-08-19	NULL	NULL	NULL	NULL
LOUNAZ-I 0027825	UNL	Xylocopa lachnea	Neoxylocopa	female	Loja	San Miguel	-4.19304	-79.3451	1637	M. Jhinson	2015-02-26	NULL	NULL	Ex: Citrus	NULL
LOUNAZ-I 0027826	UNL	Xylocopa lachnea	Neoxylocopa	female	Loja	San Miguel	-4.19304	-79.3451	1637	M. Jhinson	2015-02-26	NULL	NULL	Ex: Citrus	NULL
LOUNAZ-I 0027828	UNL	Xylocopa lachnea	Neoxylocopa	female	Loja	San Miguel	-4.19304	-79.3451	1637	M. Jhinson	2015-02-26	NULL	NULL	Ex: Citrus	NULL
LOUNAZ-I 0027829	UNL	Xylocopa lachnea	Neoxylocopa	female	Loja	San Miguel	-4.19304	-79.3451	1637	M. Jhinson	2015-02-26	NULL	NULL	Ex: Citrus	NULL
LOUNAZ-I 0027830	UNL	Xylocopa lachnea	Neoxylocopa	female	Loja	San Miguel	-4.19304	-79.3451	1637	M. Jhinson	2015-02-26	NULL	NULL	Ex: Citrus	NULL
LOUNAZ-I 0027831	UNL	Xylocopa lachnea	Neoxylocopa	female	Loja	San Miguel	-4.19304	-79.3451	1637	M. Jhinson	2015-02-26	NULL	NULL	Ex: Citrus	NULL
LOUNAZ-I 0027824	UNL	Xylocopa lachnea	Neoxylocopa	female	Loja	San Miguel	-4.19304	-79.3451	1637	M. Jhinson	2015-02-26	NULL	NULL	Ex: Zea mays	NULL
QCAZI18521	PUCE	Xylocopa lachnea	Neoxylocopa	female	Morona Santiago	9 de Octubre	-2.23512	-78.2704	1613	G. Onore	1986-10-01	NULL	NULL	NULL	NULL
QCAZI18523	PUCE	Xylocopa lachnea	Neoxylocopa	female	Morona Santiago	9 de Octubre	-2.23512	-78.2704	1613	L. Coloma	1986-10-01	NULL	NULL	NULL	NULL
QCAZI18549	PUCE	Xylocopa lachnea	Neoxylocopa	female	Morona Santiago	9 de Octubre	-2.23512	-78.2704	1613	L. Coloma	1986-10-01	NULL	NULL	NULL	NULL
QCAZI60408	PUCE	Xylocopa lachnea	Neoxylocopa	female	Morona Santiago	Chiguinda	-3.27612	-78.7067	1736	I. G. Tapia	2001-12-27	NULL	NULL	NULL	NULL
MZUA - EN000033	UDA	Xylocopa lachnea	Neoxylocopa	female	Morona Santiago	El Paraíso	-3.2993	-78.5898	1619	S. Padrón	2015-06-11	NULL	NULL	NULL	NULL
QCAZI280599	PUCE	Xylocopa lachnea	Neoxylocopa	female	Morona Santiago	Plan de Milagro	-3.013	-78.4827	1701	F. Piñas	1995-03-24	NULL	NULL	NULL	NULL
INAT286447035	iNaturalist	Xylocopa lachnea	Neoxylocopa	female	Napo	Archidona	-0.673964	-77.5999	1422	NULL	2025-05-21	https://www.inaturalist.org/observations/286447035	NULL	NULL	NULL
QCAZI60407	PUCE	Xylocopa lachnea	Neoxylocopa	female	Napo	Baeza	-0.46667	-77.9	1949	A. Iglesias	1999-09-01	NULL	NULL	NULL	NULL
QCAZI280636	PUCE	Xylocopa lachnea	Neoxylocopa	female	Napo	Baeza	-0.463528	-77.8866	1894	C. Rodriguez	2018-09-10	NULL	NULL	NULL	NULL
QCAZI280637	PUCE	Xylocopa lachnea	Neoxylocopa	female	Napo	Baeza	-0.463528	-77.8866	1894	C. Rodriguez	2018-09-10	NULL	NULL	NULL	NULL
QCAZI18874	PUCE	Xylocopa lachnea	Neoxylocopa	female	Napo	Baeza	-0.464438	-77.8896	1917	E. Kessler	1984-12-27	NULL	NULL	NULL	NULL
QCAZI18467	PUCE	Xylocopa lachnea	Neoxylocopa	female	Napo	Baeza	-0.464438	-77.8896	1917	F. Bravo	1985-07-01	NULL	NULL	NULL	NULL
QCAZI18682	PUCE	Xylocopa lachnea	Neoxylocopa	female	Napo	Baeza	-0.464438	-77.8896	1917	F. Bravo	1985-07-01	NULL	NULL	NULL	NULL
QCAZI18466	PUCE	Xylocopa lachnea	Neoxylocopa	female	Napo	Baeza	-0.464438	-77.8896	1917	G. Onore	1985-11-01	NULL	NULL	NULL	NULL
QCAZI18681	PUCE	Xylocopa lachnea	Neoxylocopa	female	Napo	Baeza	-0.464438	-77.8896	1917	G. Onore	1986-05-01	NULL	NULL	NULL	NULL
QCAZI18517	PUCE	Xylocopa lachnea	Neoxylocopa	female	Napo	Baeza	-0.464438	-77.8896	1917	L. Coloma	1986-02-01	NULL	NULL	NULL	NULL
QCAZI18537	PUCE	Xylocopa lachnea	Neoxylocopa	female	Napo	Baeza	-0.464438	-77.8896	1917	L. Coloma	1986-02-01	NULL	NULL	NULL	NULL
QCAZI18538	PUCE	Xylocopa lachnea	Neoxylocopa	female	Napo	Baeza	-0.464438	-77.8896	1917	L. Coloma	1986-02-01	NULL	NULL	NULL	NULL
QCAZI18539	PUCE	Xylocopa lachnea	Neoxylocopa	female	Napo	Baeza	-0.464438	-77.8896	1917	L. Coloma	1986-02-01	NULL	NULL	NULL	NULL
QCAZI18540	PUCE	Xylocopa lachnea	Neoxylocopa	female	Napo	Baeza	-0.464438	-77.8896	1917	L. Coloma	1986-02-01	NULL	NULL	NULL	NULL
QCAZI18541	PUCE	Xylocopa lachnea	Neoxylocopa	female	Napo	Baeza	-0.464438	-77.8896	1917	L. Coloma	1986-02-01	NULL	NULL	NULL	NULL
QCAZI18542	PUCE	Xylocopa lachnea	Neoxylocopa	female	Napo	Baeza	-0.464438	-77.8896	1917	L. Coloma	1986-02-01	NULL	NULL	NULL	NULL
QCAZI18543	PUCE	Xylocopa lachnea	Neoxylocopa	female	Napo	Baeza	-0.464438	-77.8896	1917	L. Coloma	1986-02-01	NULL	NULL	NULL	NULL
QCAZI18544	PUCE	Xylocopa lachnea	Neoxylocopa	female	Napo	Baeza	-0.464438	-77.8896	1917	L. Coloma	1986-02-01	NULL	NULL	NULL	NULL
QCAZI18545	PUCE	Xylocopa lachnea	Neoxylocopa	female	Napo	Baeza	-0.464438	-77.8896	1917	L. Coloma	1986-02-01	NULL	NULL	NULL	NULL
QCAZI18546	PUCE	Xylocopa lachnea	Neoxylocopa	female	Napo	Baeza	-0.464438	-77.8896	1917	L. Coloma	1986-02-01	NULL	NULL	NULL	NULL
QCAZI18547	PUCE	Xylocopa lachnea	Neoxylocopa	female	Napo	Baeza	-0.464438	-77.8896	1917	L. Coloma	1986-02-01	NULL	NULL	NULL	NULL
QCAZI18548	PUCE	Xylocopa lachnea	Neoxylocopa	female	Napo	Baeza	-0.464438	-77.8896	1917	L. Coloma	1986-02-01	NULL	NULL	NULL	NULL
QCAZI18550	PUCE	Xylocopa lachnea	Neoxylocopa	female	Napo	Baeza	-0.464438	-77.8896	1917	L. Coloma	1986-02-01	NULL	NULL	NULL	NULL
QCAZI18551	PUCE	Xylocopa lachnea	Neoxylocopa	female	Napo	Baeza	-0.464438	-77.8896	1917	L. Coloma	1986-02-01	NULL	NULL	NULL	NULL
QCAZI18552	PUCE	Xylocopa lachnea	Neoxylocopa	female	Napo	Baeza	-0.464438	-77.8896	1917	L. Coloma	1986-02-01	NULL	NULL	NULL	NULL
QCAZI18649	PUCE	Xylocopa lachnea	Neoxylocopa	female	Napo	Baeza	-0.464438	-77.8896	1917	L. Coloma	1986-02-01	NULL	NULL	NULL	NULL
QCAZI18666	PUCE	Xylocopa lachnea	Neoxylocopa	female	Napo	Baeza	-0.464438	-77.8896	1917	L. Coloma	1986-02-01	NULL	NULL	NULL	NULL
QCAZI18667	PUCE	Xylocopa lachnea	Neoxylocopa	female	Napo	Baeza	-0.464438	-77.8896	1917	L. Coloma	1986-02-01	NULL	NULL	NULL	NULL
QCAZI18668	PUCE	Xylocopa lachnea	Neoxylocopa	female	Napo	Baeza	-0.464438	-77.8896	1917	L. Coloma	1986-02-01	NULL	NULL	NULL	NULL
QCAZI18669	PUCE	Xylocopa lachnea	Neoxylocopa	female	Napo	Baeza	-0.464438	-77.8896	1917	L. Coloma	1986-02-01	NULL	NULL	NULL	NULL
QCAZI18670	PUCE	Xylocopa lachnea	Neoxylocopa	female	Napo	Baeza	-0.464438	-77.8896	1917	L. Coloma	1986-02-01	NULL	NULL	NULL	NULL
QCAZI18671	PUCE	Xylocopa lachnea	Neoxylocopa	female	Napo	Baeza	-0.464438	-77.8896	1917	L. Coloma	1986-02-01	NULL	NULL	NULL	NULL
QCAZI18672	PUCE	Xylocopa lachnea	Neoxylocopa	female	Napo	Baeza	-0.464438	-77.8896	1917	L. Coloma	1986-02-01	NULL	NULL	NULL	NULL
QCAZI18673	PUCE	Xylocopa lachnea	Neoxylocopa	female	Napo	Baeza	-0.464438	-77.8896	1917	L. Coloma	1986-02-01	NULL	NULL	NULL	NULL
QCAZI18674	PUCE	Xylocopa lachnea	Neoxylocopa	female	Napo	Baeza	-0.464438	-77.8896	1917	L. Coloma	1986-02-01	NULL	NULL	NULL	NULL
QCAZI18675	PUCE	Xylocopa lachnea	Neoxylocopa	female	Napo	Baeza	-0.464438	-77.8896	1917	L. Coloma	1986-02-01	NULL	NULL	NULL	NULL
QCAZI18676	PUCE	Xylocopa lachnea	Neoxylocopa	female	Napo	Baeza	-0.464438	-77.8896	1917	L. Coloma	1986-02-01	NULL	NULL	NULL	NULL
QCAZI18677	PUCE	Xylocopa lachnea	Neoxylocopa	female	Napo	Baeza	-0.464438	-77.8896	1917	L. Coloma	1986-02-01	NULL	NULL	NULL	NULL
QCAZI18678	PUCE	Xylocopa lachnea	Neoxylocopa	female	Napo	Baeza	-0.464438	-77.8896	1917	L. Coloma	1986-02-01	NULL	NULL	NULL	NULL
QCAZI18679	PUCE	Xylocopa lachnea	Neoxylocopa	female	Napo	Baeza	-0.464438	-77.8896	1917	L. Coloma	1986-02-01	NULL	NULL	NULL	NULL
QCAZI18680	PUCE	Xylocopa lachnea	Neoxylocopa	female	Napo	Baeza	-0.464438	-77.8896	1917	L. Coloma	1986-02-01	NULL	NULL	NULL	NULL
QCAZI60397	PUCE	Xylocopa lachnea	Neoxylocopa	female	Napo	Cosanga	-0.58333	-77.8667	1966	D. Salazar	2002-06-16	NULL	NULL	NULL	NULL
QCAZI18555	PUCE	Xylocopa lachnea	Neoxylocopa	female	Napo	Cosanga	-0.578202	-77.8675	1917	D. Sánchez	1986-07-01	NULL	NULL	NULL	NULL
QCAZI60396	PUCE	Xylocopa lachnea	Neoxylocopa	female	Napo	Cosanga	-0.57451	-77.8674	1914	M. Bonilla	1996-05-25	NULL	NULL	NULL	NULL
QCAZI60401	PUCE	Xylocopa lachnea	Neoxylocopa	female	Napo	Loreto	-0.68841	-77.31	406	A. Molina	2002-06-15	NULL	NULL	NULL	NULL
QCAZI60402	PUCE	Xylocopa lachnea	Neoxylocopa	female	Napo	Loreto	-0.68841	-77.31	406	A. Molina	2002-06-15	NULL	NULL	NULL	NULL
QCAZI60497	PUCE	Xylocopa lachnea	Neoxylocopa	female	Napo	Parque Nacional Llanganates	-1.38139	-78.2744	2006	S. Tello	2001-07-11	NULL	NULL	NULL	NULL
INAT250580802	iNaturalist	Xylocopa lachnea	Neoxylocopa	female	Napo	Quijos	-0.469245	-77.8966	1967	NULL	2024-02-07	https://www.inaturalist.org/observations/250580802	NULL	NULL	NULL
INAT94883032	iNaturalist	Xylocopa lachnea	Neoxylocopa	female	Napo	Quijos	-0.577666	-77.8662	1944	NULL	2021-09-11	https://www.inaturalist.org/observations/94883032	NULL	NULL	NULL
QCAZI60420	PUCE	Xylocopa lachnea	Neoxylocopa	female	Napo	Río Hollín	-0.71667	-77.6667	1223	E. Carrera	2001-07-14	NULL	NULL	NULL	NULL
QCAZI60419	PUCE	Xylocopa lachnea	Neoxylocopa	female	Napo	Río Hollín	-0.7	-77.6667	1410	I. Alarcón	2001-07-14	NULL	NULL	NULL	NULL
QCAZI60422	PUCE	Xylocopa lachnea	Neoxylocopa	female	Napo	Río Hollín	-0.70278	-77.74	1421	P. Andino	2001-12-07	NULL	NULL	NULL	NULL
QCAZI60421	PUCE	Xylocopa lachnea	Neoxylocopa	female	Napo	Río Hollín	-0.70278	-77.74	1421	R. Mogollón	2001-12-08	NULL	NULL	NULL	NULL
QCAZI18873	PUCE	Xylocopa lachnea	Neoxylocopa	female	Napo	San Rafael	-0.104259	-77.5875	1317	A. J. Córdova	1984-11-01	NULL	NULL	NULL	NULL
INAT179742457	iNaturalist	Xylocopa lachnea	Neoxylocopa	female	Pastaza	Mera	-1.42182	-78.1208	1315	NULL	2017-06-24	https://www.inaturalist.org/observations/179742457	NULL	NULL	NULL
QCAZI280598	PUCE	Xylocopa lachnea	Neoxylocopa	female	Pichincha	Conocoto	-0.270518	-78.4695	2513	A. Núñez	2013-03-31	NULL	NULL	NULL	NULL
QCAZI18474	PUCE	Xylocopa lachnea	Neoxylocopa	female	Pichincha	Guayllabamba	-0.0639882	-78.3501	2135	P. Casares	1987-10-01	NULL	NULL	NULL	NULL
QCAZI18694	PUCE	Xylocopa lachnea	Neoxylocopa	female	Pichincha	Puerto Quito	0.116667	-79.2667	143	M. Ferro	1985-04-01	NULL	NULL	NULL	NULL
QCAZI18633	PUCE	Xylocopa lachnea	Neoxylocopa	female	Pichincha	Tumbaco	-0.210691	-78.3956	2351	Cortéz	1990-05-16	NULL	NULL	NULL	NULL
QCAZI18564	PUCE	Xylocopa lachnea	Neoxylocopa	female	Santo Domingo	Santo Domingo	-0.253841	-79.1763	553	N. Vénédictoff	1973-02-01	NULL	NULL	NULL	NULL
QCAZI18684	PUCE	Xylocopa lachnea	Neoxylocopa	female	Sucumbios	El Reventador	-0.0466946	-77.529	1428	A. Quintana	1989-01-06	NULL	NULL	NULL	NULL
QCAZI18513	PUCE	Xylocopa lachnea	Neoxylocopa	female	Sucumbios	El Reventador	-0.0466946	-77.529	1428	G. Onore	1985-05-01	NULL	NULL	NULL	NULL
QCAZI18514	PUCE	Xylocopa lachnea	Neoxylocopa	female	Sucumbios	El Reventador	-0.0466946	-77.529	1428	G. Onore	1985-05-01	NULL	NULL	NULL	NULL
QCAZI18598	PUCE	Xylocopa lachnea	Neoxylocopa	female	Sucumbios	El Reventador	-0.0466946	-77.529	1428	P. Vaca	1994-04-03	NULL	NULL	NULL	NULL
QCAZI18685	PUCE	Xylocopa lachnea	Neoxylocopa	female	Sucumbios	El Reventador	-0.0466946	-77.529	1428	R. Viteri	1988-12-03	NULL	NULL	NULL	NULL
QCAZI18556	PUCE	Xylocopa lachnea	Neoxylocopa	female	Sucumbios	El Reventador	-0.0466946	-77.529	1428	T. León	1989-01-10	NULL	NULL	NULL	NULL
QCAZI18468	PUCE	Xylocopa lachnea	Neoxylocopa	female	Sucumbios	El Reventador	-0.0466946	-77.529	1428	Y. Jaramillo	1989-01-09	NULL	NULL	NULL	NULL
QCAZI18553	PUCE	Xylocopa lachnea	Neoxylocopa	female	Sucumbios	Lumbaqui	0.0466581	-77.3281	492	G. Onore	1984-09-01	NULL	NULL	NULL	NULL
QCAZI18557	PUCE	Xylocopa lachnea	Neoxylocopa	female	Tungurahua	Agoyán	-1.38333	-78.3167	2289	A. Rodríguez	1989-01-08	NULL	NULL	NULL	NULL
QCAZI18558	PUCE	Xylocopa lachnea	Neoxylocopa	female	Tungurahua	Agoyán	-1.38333	-78.3167	2289	A. Rodríguez	1989-01-08	NULL	NULL	NULL	NULL
QCAZI18559	PUCE	Xylocopa lachnea	Neoxylocopa	female	Tungurahua	Agoyán	-1.38333	-78.3167	2289	C. Molina	1989-01-08	NULL	NULL	NULL	NULL
QCAZI18687	PUCE	Xylocopa lachnea	Neoxylocopa	female	Tungurahua	Agoyán	-1.38333	-78.3167	2289	D. Martínez	1989-01-08	NULL	NULL	NULL	NULL
QCAZI18688	PUCE	Xylocopa lachnea	Neoxylocopa	female	Tungurahua	Agoyán	-1.38333	-78.3167	2289	D. Martínez	1989-01-08	NULL	NULL	NULL	NULL
QCAZI18561	PUCE	Xylocopa lachnea	Neoxylocopa	female	Tungurahua	Agoyán	-1.38333	-78.3167	2289	J. Cárdenas	1989-01-07	NULL	NULL	NULL	NULL
QCAZI18686	PUCE	Xylocopa lachnea	Neoxylocopa	female	Tungurahua	Agoyán	-1.38333	-78.3167	2289	J. Cárdenas	1989-01-07	NULL	NULL	NULL	NULL
QCAZI18690	PUCE	Xylocopa lachnea	Neoxylocopa	female	Tungurahua	Agoyán	-1.38333	-78.3167	2289	J. Cárdenas	1989-01-07	NULL	NULL	NULL	NULL
QCAZI18689	PUCE	Xylocopa lachnea	Neoxylocopa	female	Tungurahua	Agoyán	-1.38333	-78.3167	2289	M. Cruz	1989-01-07	NULL	NULL	NULL	NULL
QCAZI18560	PUCE	Xylocopa lachnea	Neoxylocopa	female	Tungurahua	Agoyán	-1.38333	-78.3167	2289	T. Rivera	1989-01-06	NULL	NULL	NULL	NULL
QCAZI18473	PUCE	Xylocopa lachnea	Neoxylocopa	female	Tungurahua	Agoyán	-1.38333	-78.3167	2289	Z. Rivera	1989-01-06	NULL	NULL	NULL	NULL
INAT262611980	iNaturalist	Xylocopa lachnea	Neoxylocopa	female	Tungurahua	Ambato	-1.22542	-78.6205	2615	NULL	2025-02-20	https://www.inaturalist.org/observations/262611980	NULL	NULL	NULL
INAT68227565	iNaturalist	Xylocopa lachnea	Neoxylocopa	female	Tungurahua	Ambato	-1.23833	-78.6061	2534	NULL	2021-01-17	https://www.inaturalist.org/observations/68227565	NULL	NULL	NULL
QCAZI18691	PUCE	Xylocopa lachnea	Neoxylocopa	female	Tungurahua	Ambato	-1.25434	-78.6229	2675	C. León	1989-01-07	NULL	NULL	NULL	NULL
INAT194993228	iNaturalist	Xylocopa lachnea	Neoxylocopa	female	Tungurahua	Baños	-1.40065	-78.4231	1809	NULL	2023-12-26	https://www.inaturalist.org/observations/194993228	NULL	NULL	NULL
INAT270044808	iNaturalist	Xylocopa lachnea	Neoxylocopa	female	Tungurahua	Baños	-1.40151	-78.4229	1830	NULL	2025-04-12	https://www.inaturalist.org/observations/270044808	NULL	NULL	NULL
INAT281874299	iNaturalist	Xylocopa lachnea	Neoxylocopa	female	Tungurahua	Baños	-1.4013	-78.4229	2137	NULL	2025-05-17	https://www.inaturalist.org/observations/281874299	NULL	NULL	NULL
INAT281876139	iNaturalist	Xylocopa lachnea	Neoxylocopa	female	Tungurahua	Baños	-1.40122	-78.423	2137	NULL	2025-05-17	https://www.inaturalist.org/observations/281876139	NULL	NULL	NULL
INAT287644350	iNaturalist	Xylocopa lachnea	Neoxylocopa	female	Tungurahua	Baños	-1.40126	-78.423	2137	NULL	2025-06-07	https://www.inaturalist.org/observations/287644350	NULL	NULL	NULL
INAT294080690	iNaturalist	Xylocopa lachnea	Neoxylocopa	female	Tungurahua	Baños	-1.40088	-78.4225	2137	NULL	2025-06-28	https://www.inaturalist.org/observations/294080690	NULL	NULL	NULL
USNMENT01606387	GBIF	Xylocopa lachnea	Neoxylocopa	female	Tungurahua	Baños de Agua Santa	-1.39521	-78.4246	1809	S. W. Frost	1937-11-19	https://www.gbif.org/occurrence/2900388436	NULL	NULL	NULL
USNMENT01606478	GBIF	Xylocopa lachnea	Neoxylocopa	female	Tungurahua	Baños de Agua Santa	-1.39521	-78.4246	1809	S. W. Frost	1937-02-18	https://www.gbif.org/occurrence/2900389777	NULL	NULL	NULL
USNMENT01726160	GBIF	Xylocopa lachnea	Neoxylocopa	female	Tungurahua	Baños de Agua Santa	-1.39521	-78.4246	1809	A. E. Michelbacher	1965-02-07	https://www.gbif.org/occurrence/2900399875	NULL	NULL	NULL
USNMENT01726691	GBIF	Xylocopa lachnea	Neoxylocopa	female	Tungurahua	Baños de Agua Santa	-1.39521	-78.4246	1809	W. Clarke	1937-09-08	https://www.gbif.org/occurrence/2900408183	NULL	NULL	NULL
USNMENT01614911	GBIF	Xylocopa lachnea	Neoxylocopa	female	Tungurahua	Baños de Agua Santa	-1.39521	-78.4246	1809	NULL	1976-01-27	https://www.gbif.org/occurrence/2900413719	NULL	NULL	NULL
USNMENT01726873	GBIF	Xylocopa lachnea	Neoxylocopa	female	Tungurahua	Baños de Agua Santa	-1.39521	-78.4246	1809	A. E. Michelbacher	1965-02-07	https://www.gbif.org/occurrence/2900427254	NULL	NULL	NULL
USNMENT01604807	GBIF	Xylocopa lachnea	Neoxylocopa	female	Tungurahua	Baños de Agua Santa	-1.39521	-78.4246	1809	E. Schlinger	1955-02-11	https://www.gbif.org/occurrence/2900453157	NULL	NULL	NULL
USNMENT01124097	GBIF	Xylocopa lachnea	Neoxylocopa	female	Tungurahua	Baños de Agua Santa	-1.39521	-78.4246	1809	A. E. Michelbacher	1965-02-07	https://www.gbif.org/occurrence/2900454994	NULL	NULL	NULL
USNMENT01726887	GBIF	Xylocopa lachnea	Neoxylocopa	female	Tungurahua	Baños de Agua Santa	-1.39521	-78.4246	1809	A. E. Michelbacher	1965-02-07	https://www.gbif.org/occurrence/2900476875	NULL	NULL	NULL
USNMENT01726018	GBIF	Xylocopa lachnea	Neoxylocopa	female	Tungurahua	Baños de Agua Santa	-1.39521	-78.4246	1809	A. E. Michelbacher	1965-02-07	https://www.gbif.org/occurrence/2900478367	NULL	NULL	NULL
KU1247820	GBIF	Xylocopa lachnea	Neoxylocopa	female	Tungurahua	Baños de Agua Santa	-1.39521	-78.4246	1809	C. Dodson	1962-01-06	https://www.gbif.org/occurrence/894569242	NULL	NULL	NULL
QCAZI280695	PUCE	Xylocopa lachnea	Neoxylocopa	female	Tungurahua	Baños de Agua Santa	-1.39521	-78.4246	1809	E. Poveda	2025-05-17	NULL	NULL	Ex: In association with triungulin larvae (Cissites)	NULL
QCAZI60417	PUCE	Xylocopa lachnea	Neoxylocopa	female	Tungurahua	Baños de Agua Santa	-1.39444	-78.4233	1776	A. Sola	2001-11-03	NULL	NULL	NULL	NULL
QCAZI280749	PUCE	Xylocopa lachnea	Neoxylocopa	female	Tungurahua	Baños de Agua Santa	-1.40088	-78.4225	1811	E. Poveda	2025-06-28	NULL	NULL	NULL	NULL
QCAZI60418	PUCE	Xylocopa lachnea	Neoxylocopa	female	Tungurahua	Baños de Agua Santa	-1.39444	-78.4233	1776	G. Irazábal	2004-01-16	NULL	NULL	NULL	NULL
QCAZI18562	PUCE	Xylocopa lachnea	Neoxylocopa	female	Tungurahua	Baños de Agua Santa	-1.39521	-78.4246	1809	G. Núñez	1989-01-07	NULL	NULL	NULL	NULL
QCAZI18563	PUCE	Xylocopa lachnea	Neoxylocopa	female	Tungurahua	Baños de Agua Santa	-1.39521	-78.4246	1809	G. Núñez	1989-01-07	NULL	NULL	NULL	NULL
QCAZI18692	PUCE	Xylocopa lachnea	Neoxylocopa	female	Tungurahua	Baños de Agua Santa	-1.39521	-78.4246	1809	G. Núñez	1989-01-07	NULL	NULL	NULL	NULL
QCAZI60415	PUCE	Xylocopa lachnea	Neoxylocopa	female	Tungurahua	Río Machay	-1.39622	-78.2798	1772	G. Zambrano	2001-11-03	NULL	NULL	NULL	NULL
QCAZI60416	PUCE	Xylocopa lachnea	Neoxylocopa	female	Tungurahua	Río Machay	-1.39622	-78.2798	1772	S. Pérez	2001-11-03	NULL	NULL	NULL	NULL
QCAZI280537	PUCE	Xylocopa lachnea	Neoxylocopa	female	Zamora Chinchipe	Palanda	-4.64367	-79.1323	1076	R. Hidalgo	2010-04-18	NULL	NULL	NULL	NULL
QCAZI280597	PUCE	Xylocopa lachnea	Neoxylocopa	female	Zamora Chinchipe	Palanda	-4.64367	-79.1323	1076	R. Hidalgo	2010-04-18	NULL	NULL	NULL	NULL
LOUNAZ-I 0028061	UNL	Xylocopa lachnea	Neoxylocopa	female	Zamora Chinchipe	Zamora	-4.06473	-78.9515	899	Chamba Ochoa	2007-06-05	NULL	NULL	NULL	NULL
LOUNAZ-I 0028064	UNL	Xylocopa lachnea	Neoxylocopa	male	El Oro	Piñas	-3.68066	-79.6818	1018	Eras Bustamante	2005-06-08	NULL	NULL	NULL	NULL
QCAZI18693	PUCE	Xylocopa lachnea	Neoxylocopa	male	Imbabura	Ibarra	0.347147	-78.1324	2207	J. Yépez	1985-01-01	NULL	NULL	NULL	NULL
QCAZI18455	PUCE	Xylocopa lachnea	Neoxylocopa	male	Imbabura	Ibarra	0.347147	-78.1324	2207	Y. Venegas	1988-12-25	NULL	NULL	NULL	NULL
LOUNAZ-I 0027888	UNL	Xylocopa lachnea	Neoxylocopa	male	Loja	Loja	-4.01989	-79.1835	2151	I. Chocho	2015-11-03	NULL	NULL	Ex: Phaseolus vulgaris	NULL
LOUNAZ-I 0028097	UNL	Xylocopa lachnea	Neoxylocopa	male	Loja	Obrapia	-3.99967	-79.2224	2178	Livia Elizabeth	NULL	NULL	NULL	NULL	NULL
QCAZI18648	PUCE	Xylocopa lachnea	Neoxylocopa	male	Napo	Baeza	-0.464438	-77.8896	1917	L. Coloma	1986-02-01	NULL	NULL	NULL	NULL
QCAZI18554	PUCE	Xylocopa lachnea	Neoxylocopa	male	Napo	Cosanga	-0.58333	-77.8667	1917	D. Sánchez	1986-07-01	NULL	NULL	NULL	NULL
USNMENT01726761	GBIF	Xylocopa lachnea	Neoxylocopa	male	Pastaza	Mera	-1.44321	-78.1489	1496	E. Schlinger	1955-02-10	https://www.gbif.org/occurrence/2900473876	NULL	NULL	NULL
QCAZI18683	PUCE	Xylocopa lachnea	Neoxylocopa	male	Sucumbios	El Reventador	-0.0466946	-77.529	1428	G. Onore	1985-05-01	NULL	NULL	NULL	NULL
QCAZI18653	PUCE	Xylocopa lachnea	Neoxylocopa	male	Sucumbios	El Reventador	-0.0466946	-77.529	1428	P. Yánez	1989-01-01	NULL	NULL	NULL	NULL
QCAZI60378	PUCE	Xylocopa lachnea	Neoxylocopa	male	Tungurahua	Baños de Agua Santa	-1.39444	-78.4233	1776	A. Sola	2001-11-03	NULL	NULL	NULL	NULL
LOUNAZ-I 0028096	UNL	Xylocopa lachnea	Neoxylocopa	male	Zamora Chinchipe	Yacuambi	-4.06077	-78.9638	949	Livia Elizabeth	NULL	NULL	NULL	NULL	NULL
MECN 13353	INABIO	Xylocopa lachnea	Neoxylocopa	female	Morona Santiago	Macas	-2.27194	-78.1725	1185	G. Estévez	1999-09-01	NULL	NULL	NULL	NULL
MECN-EN 21956	INABIO	Xylocopa lachnea	Neoxylocopa	female	Napo	Pacto Sumaco	-0.658219	-77.592	1569	A. Pazmiño	2023-10-25	NULL	NULL	NULL	NULL
MECN-EN 21957	INABIO	Xylocopa lachnea	Neoxylocopa	female	Napo	Pacto Sumaco	-0.658219	-77.592	1569	A. Pazmiño	2023-10-25	NULL	NULL	NULL	NULL
MECN-EN 21958	INABIO	Xylocopa lachnea	Neoxylocopa	female	Napo	Pacto Sumaco	-0.658219	-77.592	1569	A. Pazmiño	2023-10-25	NULL	NULL	NULL	NULL
MECN-EN 37097	INABIO	Xylocopa lachnea	Neoxylocopa	female	Pastaza	Mera	-1.40111	-78.0667	1440	A. Hernández	2023-09-15	NULL	NULL	NULL	NULL
MEPN-INV-49945	INABIO	Xylocopa lachnea	Neoxylocopa	female	Zamora Chinchipe	Cordillera del Condor	-3.8936	-78.5182	1576	V. Carvajal	2011-07-29	NULL	NULL	NULL	NULL
MEPN-INV-49947	INABIO	Xylocopa lachnea	Neoxylocopa	female	Zamora Chinchipe	Cordillera del Condor	-3.75823	-78.502	1481	V. Carvajal	2008-11-08	NULL	NULL	NULL	NULL
MEPN-INV-49948	INABIO	Xylocopa lachnea	Neoxylocopa	female	Zamora Chinchipe	Cordillera del Condor	-3.73723	-78.4902	1399	V. Carvajal	2011-08-06	NULL	NULL	NULL	NULL
USNMENT01611254	GBIF	Xylocopa nigrocincta	Neoxylocopa	female	Morona Santiago	General Leonidas Plaza Gutierrez	-2.9656	-78.4297	1046	F. Oliveira	1948-02-01	https://www.gbif.org/occurrence/2900387071	NULL	NULL	NULL
MZUA - EN004471	UDA	Xylocopa nigrocincta	Neoxylocopa	female	Morona Santiago	Sucua	-2.45663	-78.1678	829	G. Chacón	1990-07-06	NULL	NULL	NULL	NULL
QCAZI18515	PUCE	Xylocopa nigrocincta	Neoxylocopa	female	Napo	Archidona	-0.908562	-77.8081	571	C. Rosero	1986-05-22	NULL	NULL	NULL	NULL
QCAZI18516	PUCE	Xylocopa nigrocincta	Neoxylocopa	female	Napo	Archidona	-0.908562	-77.8081	571	C. Rosero	1986-05-22	NULL	NULL	NULL	NULL
QCAZI19743	PUCE	Xylocopa nigrocincta	Neoxylocopa	female	Orellana	Parque Nacional Yasuní	-0.674289	-76.3973	218	C. Skov	1998-08-16	NULL	NULL	Ex: Bixa sp. (Bixaceae)	NULL
CASENT8529300	GBIF	Xylocopa nigrocincta	Neoxylocopa	NULL	Napo	Archidona	-0.90681	-77.8387	673	H. G. Real	1977-01-30	https://www.gbif.org/occurrence/5083410680	NULL	NULL	NULL
MECN 12813	INABIO	Xylocopa similis	Neoxylocopa	female	Pastaza	Montalvo	-2.04989	-77.0072	316	NULL	2025-07-16	NULL	NULL	NULL	NULL
QCAZI66901	PUCE	Xylocopa similis	Neoxylocopa	female	Chimborazo	Riobamba	-1.68333	-78.6333	2736	J. Mejía	2006-12-24	NULL	NULL	NULL	NULL
LOUNAZ-I 0027832	UNL	Xylocopa similis	Neoxylocopa	female	Loja	San Miguel	-4.19304	-79.3451	1637	M. Jhinson	2015-03-01	NULL	NULL	Ex: Citrus	NULL
QCAZI18506	PUCE	Xylocopa similis	Neoxylocopa	female	Morona Santiago	Macas	-2.30744	-78.1202	1024	G. Onore	1985-05-01	NULL	NULL	NULL	NULL
QCAZI18509	PUCE	Xylocopa similis	Neoxylocopa	female	Morona Santiago	Macas	-2.30744	-78.1202	1024	G. Onore	1985-05-01	NULL	NULL	NULL	NULL
QCAZI18510	PUCE	Xylocopa similis	Neoxylocopa	female	Morona Santiago	Macas	-2.30744	-78.1202	1024	G. Onore	1985-05-01	NULL	NULL	NULL	NULL
QCAZI18511	PUCE	Xylocopa similis	Neoxylocopa	female	Morona Santiago	Macas	-2.30744	-78.1202	1024	G. Onore	1985-05-01	NULL	NULL	NULL	NULL
QCAZI18512	PUCE	Xylocopa similis	Neoxylocopa	female	Morona Santiago	Macas	-2.30744	-78.1202	1024	G. Onore	1985-05-01	NULL	NULL	NULL	NULL
QCAZI18505	PUCE	Xylocopa similis	Neoxylocopa	female	Morona Santiago	Miazal	-2.62083	-77.7844	262	P. Mendoza	1990-12-25	NULL	NULL	NULL	NULL
INAT100154209	iNaturalist	Xylocopa similis	Neoxylocopa	female	Morona Santiago	Morona	-2.23358	-78.079	1100	NULL	2021-11-03	https://www.inaturalist.org/observations/100154209	NULL	NULL	NULL
INAT118444595	iNaturalist	Xylocopa similis	Neoxylocopa	female	Morona Santiago	Morona	-2.1439	-77.701	613	NULL	2011-10-19	https://www.inaturalist.org/observations/118444595	NULL	NULL	NULL
INAT149249019	iNaturalist	Xylocopa similis	Neoxylocopa	female	Morona Santiago	Morona	-2.33211	-78.1372	939	NULL	2023-02-20	https://www.inaturalist.org/observations/149249019	NULL	NULL	NULL
INAT199849363	iNaturalist	Xylocopa similis	Neoxylocopa	female	Morona Santiago	Santiago	-2.86346	-78.2432	604	NULL	2013-12-21	https://www.inaturalist.org/observations/199849363	NULL	NULL	NULL
INAT191113353	iNaturalist	Xylocopa similis	Neoxylocopa	female	Napo	Archidona	-4.09078	-78.9583	1128	NULL	2023-11-06	https://www.inaturalist.org/observations/191113353	NULL	NULL	NULL
INAT192405079	iNaturalist	Xylocopa similis	Neoxylocopa	female	Napo	Archidona	-0.89353	-77.7102	838	NULL	2023-11-27	https://www.inaturalist.org/observations/192405079	NULL	NULL	NULL
INAT196921089	iNaturalist	Xylocopa similis	Neoxylocopa	female	Napo	Archidona	-0.70447	-77.811	1308	NULL	2024-01-10	https://www.inaturalist.org/observations/196921089	NULL	NULL	NULL
INAT205146868	iNaturalist	Xylocopa similis	Neoxylocopa	female	Napo	Archidona	-0.70447	-77.8109	1308	NULL	2024-03-14	https://www.inaturalist.org/observations/205146868	NULL	NULL	NULL
INAT266021304	iNaturalist	Xylocopa similis	Neoxylocopa	female	Napo	Archidona	-0.70462	-77.8099	1308	NULL	2025-03-11	https://www.inaturalist.org/observations/266021304	NULL	NULL	NULL
INAT38680234	iNaturalist	Xylocopa similis	Neoxylocopa	female	Napo	Archidona	-0.69439	-77.73	1237	NULL	2020-02-11	https://www.inaturalist.org/observations/38680234	NULL	NULL	NULL
QCAZI18481	PUCE	Xylocopa similis	Neoxylocopa	female	Napo	Nachiyacu	-0.828966	-77.7718	890	G. Loor	1986-07-05	NULL	NULL	NULL	NULL
QCAZI18504	PUCE	Xylocopa similis	Neoxylocopa	female	Napo	SaraYacu	-0.655238	-77.782	1685	D. Sánchez	1986-04-01	NULL	NULL	NULL	NULL
QCAZI280585	PUCE	Xylocopa similis	Neoxylocopa	female	Napo	Shandía	-1.00503	-77.7817	631	J. Vásconez	2013-04-03	NULL	NULL	NULL	NULL
QCAZI18611	PUCE	Xylocopa similis	Neoxylocopa	female	Napo	Talag	-1.05972	-77.9067	539	O. Torres	1993-12-28	NULL	NULL	NULL	NULL
INAT107432762	iNaturalist	Xylocopa similis	Neoxylocopa	female	Napo	Tena	-0.954452	-77.8611	589	NULL	2022-02-25	https://www.inaturalist.org/observations/107432762	NULL	NULL	NULL
INAT22123323	iNaturalist	Xylocopa similis	Neoxylocopa	female	Napo	Tena	-0.992204	-77.8324	515	NULL	2019-04-04	https://www.inaturalist.org/observations/22123323	NULL	NULL	NULL
INAT23138898	iNaturalist	Xylocopa similis	Neoxylocopa	female	Napo	Tena	-0.99266	-77.815	499	NULL	2019-04-26	https://www.inaturalist.org/observations/23138898	NULL	NULL	NULL
INAT23146208	iNaturalist	Xylocopa similis	Neoxylocopa	female	Napo	Tena	-0.995117	-77.8172	511	NULL	2019-04-26	https://www.inaturalist.org/observations/23146208	NULL	NULL	NULL
INAT23170309	iNaturalist	Xylocopa similis	Neoxylocopa	female	Napo	Tena	-0.99267	-77.815	499	NULL	2019-04-26	https://www.inaturalist.org/observations/23170309	NULL	NULL	NULL
INAT23176478	iNaturalist	Xylocopa similis	Neoxylocopa	female	Napo	Tena	-0.992716	-77.815	499	NULL	2019-04-26	https://www.inaturalist.org/observations/23176478	NULL	NULL	NULL
INAT23260213	iNaturalist	Xylocopa similis	Neoxylocopa	female	Napo	Tena	-0.993243	-77.8156	500	NULL	2019-04-26	https://www.inaturalist.org/observations/23260213	NULL	NULL	NULL
INAT23266597	iNaturalist	Xylocopa similis	Neoxylocopa	female	Napo	Tena	-0.990166	-77.8154	499	NULL	2019-04-26	https://www.inaturalist.org/observations/23266597	NULL	NULL	NULL
INAT23270645	iNaturalist	Xylocopa similis	Neoxylocopa	female	Napo	Tena	-0.992695	-77.8151	499	NULL	2019-04-26	https://www.inaturalist.org/observations/23270645	NULL	NULL	NULL
INAT23280052	iNaturalist	Xylocopa similis	Neoxylocopa	female	Napo	Tena	-0.992702	-77.815	499	NULL	2019-04-26	https://www.inaturalist.org/observations/23280052	NULL	NULL	NULL
INAT23377325	iNaturalist	Xylocopa similis	Neoxylocopa	female	Napo	Tena	-0.98758	-77.8274	549	NULL	2019-04-26	https://www.inaturalist.org/observations/23377325	NULL	NULL	NULL
INAT23426390	iNaturalist	Xylocopa similis	Neoxylocopa	female	Napo	Tena	-0.995187	-77.8172	499	NULL	2019-04-26	https://www.inaturalist.org/observations/23426390	NULL	NULL	NULL
INAT23619296	iNaturalist	Xylocopa similis	Neoxylocopa	female	Napo	Tena	-1.00837	-77.8111	529	NULL	2019-04-28	https://www.inaturalist.org/observations/23619296	NULL	NULL	NULL
INAT23946042	iNaturalist	Xylocopa similis	Neoxylocopa	female	Napo	Tena	-0.995217	-77.8171	499	NULL	2019-04-26	https://www.inaturalist.org/observations/23946042	NULL	NULL	NULL
INAT25483887	iNaturalist	Xylocopa similis	Neoxylocopa	female	Napo	Tena	-1.03823	-77.8249	490	NULL	2019-05-20	https://www.inaturalist.org/observations/25483887	NULL	NULL	NULL
INAT299626931	iNaturalist	Xylocopa similis	Neoxylocopa	female	Napo	Tena	-1.17125	-77.8554	521	NULL	2025-07-20	https://www.inaturalist.org/observations/299626931	NULL	NULL	NULL
INAT40301769	iNaturalist	Xylocopa similis	Neoxylocopa	female	Napo	Tena	-1.02483	-77.7329	527	NULL	2014-11-24	https://www.inaturalist.org/observations/40301769	NULL	NULL	NULL
QCAZI60385	PUCE	Xylocopa similis	Neoxylocopa	female	Napo	Tena	-0.98333	-77.8	574	I. Muñoz	1997-04-29	NULL	NULL	NULL	NULL
QCAZI280536	PUCE	Xylocopa similis	Neoxylocopa	female	Napo	Tena	-0.983333	-77.8167	522	J. Vasconez	2013-04-03	NULL	NULL	NULL	NULL
QCAZI60383	PUCE	Xylocopa similis	Neoxylocopa	female	Napo	Tena	-0.98611	-77.8422	515	P. Andino	2004-07-11	NULL	NULL	NULL	NULL
QCAZI60384	PUCE	Xylocopa similis	Neoxylocopa	female	Napo	Tena	-0.98333	-77.8	574	R. Cárdenas	2001-12-25	NULL	NULL	NULL	NULL
QCAZI18507	PUCE	Xylocopa similis	Neoxylocopa	female	Napo	Tena	-0.996297	-77.8136	507	Sara	1980-12-01	NULL	NULL	NULL	NULL
QCAZI280661	PUCE	Xylocopa similis	Neoxylocopa	female	Orellana	Avila Viejo	-0.633289	-77.4333	748	E. Kohn	1998-05-22	NULL	NULL	NULL	NULL
AMNH_BEE 00276393	GBIF	Xylocopa similis	Neoxylocopa	female	Orellana	Joya de los Sachas	-0.297833	-76.8574	277	J. S. Ascher	2012-01-15	https://www.gbif.org/occurrence/2804544382	NULL	NULL	NULL
INAT141280807	iNaturalist	Xylocopa similis	Neoxylocopa	female	Orellana	Orellana	-0.674085	-76.3978	219	NULL	2022-10-24	https://www.inaturalist.org/observations/141280807	NULL	NULL	NULL
QCAZI18503	PUCE	Xylocopa similis	Neoxylocopa	female	Orellana	Palma Oriente	-0.391667	-77.1178	295	E. Martínez	1987-07-01	NULL	NULL	NULL	NULL
QCAZI60387	PUCE	Xylocopa similis	Neoxylocopa	female	Orellana	Parque Nacional Napo-Galeras	-0.78333	-77.5	744	H. Zumárraga	2001-12-04	NULL	NULL	NULL	NULL
QCAZI60388	PUCE	Xylocopa similis	Neoxylocopa	female	Orellana	Parque Nacional Napo-Galeras	-0.78333	-77.5	744	H. Zumárraga	2001-12-04	NULL	NULL	NULL	NULL
QCAZI60389	PUCE	Xylocopa similis	Neoxylocopa	female	Orellana	Parque Nacional Napo-Galeras	-0.78333	-77.5	744	J. Guevara	2000-03-20	NULL	NULL	NULL	NULL
AMNH_BEE 00276388	GBIF	Xylocopa similis	Neoxylocopa	female	Orellana	Parque Nacional Yasuní	-0.674167	-76.3974	218	J. S. Ascher	2012-01-19	https://www.gbif.org/occurrence/2804671250	NULL	NULL	NULL
AMNH_BEE 00276391	GBIF	Xylocopa similis	Neoxylocopa	female	Orellana	Parque Nacional Yasuní	-0.674167	-76.3974	218	J. S. Ascher	2012-01-19	https://www.gbif.org/occurrence/2804673883	NULL	NULL	NULL
AMNH_BEE 00276389	GBIF	Xylocopa similis	Neoxylocopa	female	Orellana	Parque Nacional Yasuní	-0.674167	-76.3974	218	J. S. Ascher	2012-01-18	https://www.gbif.org/occurrence/2804676524	NULL	NULL	NULL
AMNH_BEE 00276390	GBIF	Xylocopa similis	Neoxylocopa	female	Orellana	Parque Nacional Yasuní	-0.674167	-76.3974	218	J. S. Ascher	2012-01-18	https://www.gbif.org/occurrence/2804681684	NULL	NULL	NULL
AMNH_BEE 00276392	GBIF	Xylocopa similis	Neoxylocopa	female	Orellana	Parque Nacional Yasuní	-0.674167	-76.3974	218	J. S. Ascher	2012-01-17	https://www.gbif.org/occurrence/2804819716	NULL	NULL	NULL
QCAZI280535	PUCE	Xylocopa similis	Neoxylocopa	female	Orellana	Parque Nacional Yasuní	-0.67131	-76.4005	240	A. Argoti	2016-11-30	NULL	NULL	Ex: Light Trap	NULL
QCAZI280635	PUCE	Xylocopa similis	Neoxylocopa	female	Orellana	Parque Nacional Yasuní	-0.67111	-76.4003	236	J. Revelo	2016-02-21	NULL	NULL	Ex: Manually	NULL
QCAZI280534	PUCE	Xylocopa similis	Neoxylocopa	female	Orellana	Parque Nacional Yasuní	-0.674166	-76.3974	218	J. S. Ascher	2012-01-17	NULL	NULL	NULL	NULL
QCAZI280582	PUCE	Xylocopa similis	Neoxylocopa	female	Orellana	Parque Nacional Yasuní	-0.674083	-76.405	235	A. Barragán	2008-03-20	NULL	NULL	NULL	NULL
QCAZI280592	PUCE	Xylocopa similis	Neoxylocopa	female	Orellana	Parque Nacional Yasuní	-0.67131	-76.4005	240	A. Pérez	2010-05-20	NULL	NULL	NULL	NULL
QCAZI280594	PUCE	Xylocopa similis	Neoxylocopa	female	Orellana	Parque Nacional Yasuní	-0.67131	-76.4005	240	A. Pérez	2010-08-16	NULL	NULL	NULL	NULL
QCAZI280626	PUCE	Xylocopa similis	Neoxylocopa	female	Orellana	Parque Nacional Yasuní	-0.67131	-76.4005	240	A. Villarreal	2016-02-19	NULL	NULL	NULL	NULL
QCAZI280586	PUCE	Xylocopa similis	Neoxylocopa	female	Orellana	Parque Nacional Yasuní	-0.67131	-76.4005	240	Alegría	2012-04-09	NULL	NULL	NULL	NULL
QCAZI280595	PUCE	Xylocopa similis	Neoxylocopa	female	Orellana	Parque Nacional Yasuní	-0.67131	-76.4005	240	C. Martínez	2010-04-02	NULL	NULL	NULL	NULL
QCAZI280630	PUCE	Xylocopa similis	Neoxylocopa	female	Orellana	Parque Nacional Yasuní	-0.67131	-76.4005	240	C. Restrepo	2016-02-18	NULL	NULL	NULL	NULL
QCAZI11326	PUCE	Xylocopa similis	Neoxylocopa	female	Orellana	Parque Nacional Yasuní	-0.674289	-76.3973	218	C. Velásquez	2005-02-16	NULL	NULL	NULL	NULL
QCAZI280620	PUCE	Xylocopa similis	Neoxylocopa	female	Orellana	Parque Nacional Yasuní	-0.674265	-76.3974	218	D. Naranjo	2018-02-20	NULL	NULL	NULL	NULL
QCAZI18781	PUCE	Xylocopa similis	Neoxylocopa	female	Orellana	Parque Nacional Yasuní	-0.674289	-76.3973	218	D. Roubik	1998-04-13	NULL	NULL	NULL	NULL
QCAZI18782	PUCE	Xylocopa similis	Neoxylocopa	female	Orellana	Parque Nacional Yasuní	-0.674289	-76.3973	218	D. Roubik	1998-04-13	NULL	NULL	NULL	NULL
QCAZI280631	PUCE	Xylocopa similis	Neoxylocopa	female	Orellana	Parque Nacional Yasuní	-0.67131	-76.4005	240	D. Sambonino	2016-02-20	NULL	NULL	NULL	NULL
QCAZI280625	PUCE	Xylocopa similis	Neoxylocopa	female	Orellana	Parque Nacional Yasuní	-0.674289	-76.3973	218	E. Oviedo	2016-02-18	NULL	NULL	NULL	NULL
QCAZI280627	PUCE	Xylocopa similis	Neoxylocopa	female	Orellana	Parque Nacional Yasuní	-0.67131	-76.4005	240	F. Romero	2016-02-19	NULL	NULL	NULL	NULL
QCAZI280589	PUCE	Xylocopa similis	Neoxylocopa	female	Orellana	Parque Nacional Yasuní	-0.67131	-76.4005	240	F. Terrán	2011-04-21	NULL	NULL	NULL	NULL
QCAZI280596	PUCE	Xylocopa similis	Neoxylocopa	female	Orellana	Parque Nacional Yasuní	-0.67131	-76.4005	240	G. E. Bautista	2009-04-09	NULL	NULL	NULL	NULL
QCAZI280632	PUCE	Xylocopa similis	Neoxylocopa	female	Orellana	Parque Nacional Yasuní	-0.67131	-76.4005	240	G. Loayza	2016-02-19	NULL	NULL	NULL	NULL
QCAZI14024	PUCE	Xylocopa similis	Neoxylocopa	female	Orellana	Parque Nacional Yasuní	-0.674289	-76.3973	218	G. Ramírez	2004-10-09	NULL	NULL	NULL	NULL
QCAZI280621	PUCE	Xylocopa similis	Neoxylocopa	female	Orellana	Parque Nacional Yasuní	-0.67131	-76.4005	240	I. Espinosa	2016-02-21	NULL	NULL	NULL	NULL
QCAZI1677	PUCE	Xylocopa similis	Neoxylocopa	female	Orellana	Parque Nacional Yasuní	-0.61457	-75.8768	205	J. M. Vieira	2005-10-29	NULL	NULL	NULL	NULL
QCAZI60382	PUCE	Xylocopa similis	Neoxylocopa	female	Orellana	Parque Nacional Yasuní	-0.67556	-76.3553	241	J. M. Vieira	2002-11-03	NULL	NULL	NULL	NULL
QCAZI280584	PUCE	Xylocopa similis	Neoxylocopa	female	Orellana	Parque Nacional Yasuní	-0.67419	-76.3969	217	K. Bustamante	2011-01-15	NULL	NULL	NULL	NULL
QCAZI280583	PUCE	Xylocopa similis	Neoxylocopa	female	Orellana	Parque Nacional Yasuní	-0.67131	-76.4005	240	M. Noboa	2014-03-03	NULL	NULL	NULL	NULL
QCAZI280628	PUCE	Xylocopa similis	Neoxylocopa	female	Orellana	Parque Nacional Yasuní	-0.67131	-76.4005	240	N. Calvache	2016-02-18	NULL	NULL	NULL	NULL
QCAZI280634	PUCE	Xylocopa similis	Neoxylocopa	female	Orellana	Parque Nacional Yasuní	-0.67131	-76.4005	240	N. Calvache	2016-02-18	NULL	NULL	NULL	NULL
QCAZI280629	PUCE	Xylocopa similis	Neoxylocopa	female	Orellana	Parque Nacional Yasuní	-0.67131	-76.4005	240	N. Skorobogatov	2016-02-20	NULL	NULL	NULL	NULL
QCAZI280590	PUCE	Xylocopa similis	Neoxylocopa	female	Orellana	Parque Nacional Yasuní	-0.674289	-76.3973	218	S. López	2011-04-23	NULL	NULL	NULL	NULL
QCAZI280623	PUCE	Xylocopa similis	Neoxylocopa	female	Orellana	Parque Nacional Yasuní	-0.67419	-76.3969	217	S. Palacios	2016-02-19	NULL	NULL	NULL	NULL
QCAZI280624	PUCE	Xylocopa similis	Neoxylocopa	female	Orellana	Parque Nacional Yasuní	-0.67419	-76.3969	217	S. Palacios	2016-02-19	NULL	NULL	NULL	NULL
QCAZI280622	PUCE	Xylocopa similis	Neoxylocopa	female	Orellana	Parque Nacional Yasuní	-0.67131	-76.4005	240	S. Pillajo	2016-02-20	NULL	NULL	NULL	NULL
QCAZI280587	PUCE	Xylocopa similis	Neoxylocopa	female	Orellana	Parque Nacional Yasuní	-0.67131	-76.4005	240	S. Ramírez	2011-04-24	NULL	NULL	NULL	NULL
QCAZI280591	PUCE	Xylocopa similis	Neoxylocopa	female	Orellana	Parque Nacional Yasuní	-0.67131	-76.4005	240	V. Díaz	2011-04-22	NULL	NULL	NULL	NULL
QCAZI280633	PUCE	Xylocopa similis	Neoxylocopa	female	Orellana	Parque Nacional Yasuní	-0.674289	-76.4005	242	V. Parra	2016-02-18	NULL	NULL	NULL	NULL
AMNH_BEE 00021549	GBIF	Xylocopa similis	Neoxylocopa	female	Orellana	Pompeya	-0.442032	-76.6214	247	L. E. Pena	1965-01-05	https://www.gbif.org/occurrence/2804570430	NULL	NULL	NULL
QCAZI18482	PUCE	Xylocopa similis	Neoxylocopa	female	Orellana	Puerto Francisco de Orellana (Coca)	-0.461673	-76.9931	253	G. Onore	1986-03-29	NULL	NULL	NULL	NULL
QCAZI18483	PUCE	Xylocopa similis	Neoxylocopa	female	Orellana	Puerto Francisco de Orellana (Coca)	-0.461673	-76.9931	253	G. Onore	1985-04-01	NULL	NULL	NULL	NULL
QCAZI18484	PUCE	Xylocopa similis	Neoxylocopa	female	Orellana	Puerto Francisco de Orellana (Coca)	-0.461673	-76.9931	253	G. Onore	1986-04-01	NULL	NULL	NULL	NULL
QCAZI18485	PUCE	Xylocopa similis	Neoxylocopa	female	Orellana	Puerto Francisco de Orellana (Coca)	-0.461673	-76.9931	253	G. Onore	1985-05-01	NULL	NULL	NULL	NULL
QCAZI18486	PUCE	Xylocopa similis	Neoxylocopa	female	Orellana	Puerto Francisco de Orellana (Coca)	-0.461673	-76.9931	253	G. Onore	1986-04-01	NULL	NULL	NULL	NULL
QCAZI18487	PUCE	Xylocopa similis	Neoxylocopa	female	Orellana	Puerto Francisco de Orellana (Coca)	-0.461673	-76.9931	253	G. Onore	1986-03-29	NULL	NULL	NULL	NULL
QCAZI18488	PUCE	Xylocopa similis	Neoxylocopa	female	Orellana	Puerto Francisco de Orellana (Coca)	-0.461673	-76.9931	253	G. Onore	1985-03-01	NULL	NULL	NULL	NULL
QCAZI18489	PUCE	Xylocopa similis	Neoxylocopa	female	Orellana	Puerto Francisco de Orellana (Coca)	-0.461673	-76.9931	253	G. Onore	1985-05-01	NULL	NULL	NULL	NULL
QCAZI18490	PUCE	Xylocopa similis	Neoxylocopa	female	Orellana	Puerto Francisco de Orellana (Coca)	-0.461673	-76.9931	253	G. Onore	1985-05-01	NULL	NULL	NULL	NULL
QCAZI18491	PUCE	Xylocopa similis	Neoxylocopa	female	Orellana	Puerto Francisco de Orellana (Coca)	-0.461673	-76.9931	253	G. Onore	1985-05-01	NULL	NULL	NULL	NULL
QCAZI18492	PUCE	Xylocopa similis	Neoxylocopa	female	Orellana	Puerto Francisco de Orellana (Coca)	-0.461673	-76.9931	253	G. Onore	1985-05-01	NULL	NULL	NULL	NULL
QCAZI18493	PUCE	Xylocopa similis	Neoxylocopa	female	Orellana	Puerto Francisco de Orellana (Coca)	-0.461673	-76.9931	253	G. Onore	1986-04-01	NULL	NULL	NULL	NULL
QCAZI18494	PUCE	Xylocopa similis	Neoxylocopa	female	Orellana	Puerto Francisco de Orellana (Coca)	-0.461673	-76.9931	253	G. Onore	1985-03-01	NULL	NULL	NULL	NULL
QCAZI18495	PUCE	Xylocopa similis	Neoxylocopa	female	Orellana	Puerto Francisco de Orellana (Coca)	-0.461673	-76.9931	253	G. Onore	1985-03-01	NULL	NULL	NULL	NULL
QCAZI18496	PUCE	Xylocopa similis	Neoxylocopa	female	Orellana	Puerto Francisco de Orellana (Coca)	-0.461673	-76.9931	253	G. Onore	1986-04-01	NULL	NULL	NULL	NULL
QCAZI18497	PUCE	Xylocopa similis	Neoxylocopa	female	Orellana	Puerto Francisco de Orellana (Coca)	-0.461673	-76.9931	253	G. Onore	1985-03-01	NULL	NULL	NULL	NULL
QCAZI18498	PUCE	Xylocopa similis	Neoxylocopa	female	Orellana	Puerto Francisco de Orellana (Coca)	-0.461673	-76.9931	253	G. Onore	1985-04-01	NULL	NULL	NULL	NULL
QCAZI18499	PUCE	Xylocopa similis	Neoxylocopa	female	Orellana	Puerto Francisco de Orellana (Coca)	-0.461673	-76.9931	253	G. Onore	1986-04-01	NULL	NULL	NULL	NULL
QCAZI18500	PUCE	Xylocopa similis	Neoxylocopa	female	Orellana	Puerto Francisco de Orellana (Coca)	-0.461673	-76.9931	253	G. Onore	1986-04-01	NULL	NULL	NULL	NULL
QCAZI18501	PUCE	Xylocopa similis	Neoxylocopa	female	Orellana	Puerto Francisco de Orellana (Coca)	-0.461673	-76.9931	253	G. Onore	1985-03-01	NULL	NULL	NULL	NULL
QCAZI18502	PUCE	Xylocopa similis	Neoxylocopa	female	Orellana	Puerto Francisco de Orellana (Coca)	-0.461673	-76.9931	253	G. Onore	1985-03-01	NULL	NULL	NULL	NULL
QCAZI18656	PUCE	Xylocopa similis	Neoxylocopa	female	Orellana	Puerto Francisco de Orellana (Coca)	-0.461673	-76.9931	253	G. Onore	1985-05-01	NULL	NULL	NULL	NULL
USNMENT01614703	GBIF	Xylocopa similis	Neoxylocopa	female	Pastaza	Mera	-1.46244	-78.1123	1112	Y. Mexia	1935-02-01	https://www.gbif.org/occurrence/2900406470	NULL	NULL	NULL
INAT234916049	iNaturalist	Xylocopa similis	Neoxylocopa	female	Pastaza	Mera	-1.48933	-78.0735	1083	NULL	2024-08-10	https://www.inaturalist.org/observations/234916049	NULL	NULL	NULL
INAT260493875	iNaturalist	Xylocopa similis	Neoxylocopa	female	Pastaza	Mera	-1.45535	-78.1076	1176	NULL	2025-02-03	https://www.inaturalist.org/observations/260493875	NULL	NULL	NULL
INAT155281140	iNaturalist	Xylocopa similis	Neoxylocopa	female	Pastaza	Pastaza	-1.78442	-77.8307	943	NULL	2023-04-16	https://www.inaturalist.org/observations/155281140	NULL	NULL	NULL
INAT178848853	iNaturalist	Xylocopa similis	Neoxylocopa	female	Pastaza	Pastaza	-1.46391	-77.9945	951	NULL	2023-08-17	https://www.inaturalist.org/observations/178848853	NULL	NULL	NULL
USNMENT01614779	GBIF	Xylocopa similis	Neoxylocopa	female	Pastaza	Tsatsayacu	-1.13009	-77.8279	482	Y. Mexia	1935-02-01	https://www.gbif.org/occurrence/2900394200	NULL	NULL	NULL
QCAZI18641	PUCE	Xylocopa similis	Neoxylocopa	female	Pichincha	Quito	-0.223252	-78.5141	2814	X. Salazar	1995-10-17	NULL	NULL	NULL	NULL
QCAZI280588	PUCE	Xylocopa similis	Neoxylocopa	female	Santo Domingo	Guajalito	-0.240556	-78.8231	1945	L. Vales	2011-03-26	NULL	NULL	NULL	NULL
INAT95413173	iNaturalist	Xylocopa similis	Neoxylocopa	female	Sucumbios	Cuyabeno	-0.125638	-76.3415	229	NULL	2021-09-19	https://www.inaturalist.org/observations/95413173	NULL	NULL	NULL
INAT121146024	iNaturalist	Xylocopa similis	Neoxylocopa	female	Sucumbios	Lago Agrio	0.08241	-76.885	302	NULL	2022-06-01	https://www.inaturalist.org/observations/121146024	NULL	NULL	NULL
INAT50181601	iNaturalist	Xylocopa similis	Neoxylocopa	female	Sucumbios	Lago Agrio	0.09056	-76.8849	302	NULL	2020-06-16	https://www.inaturalist.org/observations/50181601	NULL	NULL	NULL
USNMENT01615884	GBIF	Xylocopa similis	Neoxylocopa	female	Sucumbios	Limoncocha	-0.411647	-76.6254	253	E. Stiles	1972-08-16	https://www.gbif.org/occurrence/2900412125	NULL	NULL	NULL
SDNHM247348	GBIF	Xylocopa similis	Neoxylocopa	female	Sucumbios	Limoncocha	-0.411647	-76.6254	253	R. Parks	1980-06-27	https://www.gbif.org/occurrence/3893301354	NULL	NULL	NULL
INAT151323577	iNaturalist	Xylocopa similis	Neoxylocopa	female	Zamora Chinchipe	El Pangui	-3.67017	-78.6106	1253	NULL	2023-03-16	https://www.inaturalist.org/observations/151323577	NULL	NULL	NULL
INAT168951170	iNaturalist	Xylocopa similis	Neoxylocopa	female	Zamora Chinchipe	El Pangui	-3.67133	-78.6127	992	NULL	2023-06-21	https://www.inaturalist.org/observations/168951170	NULL	NULL	NULL
QCAZI280593	PUCE	Xylocopa similis	Neoxylocopa	female	Zamora Chinchipe	El Pangui	-3.62738	-78.586	808	R. Hidalgo	2010-04-18	NULL	NULL	NULL	NULL
LOUNAZ-I 0028067	UNL	Xylocopa similis	Neoxylocopa	female	Zamora Chinchipe	Los Encuentros	-3.75893	-78.647	797	M. Cordero	2018-03-24	NULL	NULL	NULL	NULL
INAT132055076	iNaturalist	Xylocopa similis	Neoxylocopa	female	Zamora Chinchipe	Nangaritza	-4.24864	-78.6597	892	NULL	2022-01-12	https://www.inaturalist.org/observations/132055076	NULL	NULL	NULL
LOUNAZ-I 0028066	UNL	Xylocopa similis	Neoxylocopa	female	Zamora Chinchipe	Panguintza	-3.90164	-78.8107	834	J. Torres	2018-03-10	NULL	NULL	NULL	NULL
INAT20400319	iNaturalist	Xylocopa similis	Neoxylocopa	female	Zamora Chinchipe	Yanzatza	-3.75001	-78.6312	868	NULL	2018-09-09	https://www.inaturalist.org/observations/20400319	NULL	NULL	NULL
INAT191129428	iNaturalist	Xylocopa similis	Neoxylocopa	female	Zamora Chinchipe	Zamora	-3.91167	-78.8885	995	NULL	2023-11-15	https://www.inaturalist.org/observations/191129428	NULL	NULL	NULL
INAT217098791	iNaturalist	Xylocopa similis	Neoxylocopa	female	Zamora Chinchipe	Zamora	-4.09057	-78.9583	1128	NULL	2024-05-08	https://www.inaturalist.org/observations/217098791	NULL	NULL	NULL
INAT252923606	iNaturalist	Xylocopa similis	Neoxylocopa	female	Zamora Chinchipe	Zamora	-4.09053	-78.958	1128	NULL	2021-11-27	https://www.inaturalist.org/observations/252923606	NULL	NULL	NULL
INAT52838086	iNaturalist	Xylocopa similis	Neoxylocopa	female	Zamora Chinchipe	Zamora	-4.06627	-78.9502	897	NULL	2020-07-12	https://www.inaturalist.org/observations/52838086	NULL	NULL	NULL
INAT60845385	iNaturalist	Xylocopa similis	Neoxylocopa	female	Zamora Chinchipe	Zamora	-4.06166	-78.9649	971	NULL	2020-09-26	https://www.inaturalist.org/observations/60845385	NULL	NULL	NULL
QCAZI60377	PUCE	Xylocopa similis	Neoxylocopa	male	Napo	Tena	-0.98887	-77.8125	507	C. Pérez	1996-12-27	NULL	NULL	NULL	NULL
QCAZI19742	PUCE	Xylocopa similis	Neoxylocopa	male	Orellana	Parque Nacional Yasuní	-0.674289	-76.3973	218	Veronica	1998-03-10	NULL	NULL	Ex: On white flower	NULL
QCAZI280657	PUCE	Xylocopa similis	Neoxylocopa	male	Orellana	Parque Nacional Yasuní	-0.67131	-76.4005	240	A. Argoti	2013-03-18	NULL	NULL	NULL	NULL
QCAZI280656	PUCE	Xylocopa similis	Neoxylocopa	male	Orellana	Parque Nacional Yasuní	-0.774017	-76.3981	250	R. Cárdenas	2018-06-27	NULL	NULL	NULL	NULL
QCAZI280658	PUCE	Xylocopa similis	Neoxylocopa	male	Orellana	Parque Nacional Yasuní	-0.774017	-76.3981	250	R. Cárdenas	2018-06-27	NULL	NULL	NULL	NULL
MEPN-INV-32948	EPN	Xylocopa similis	Neoxylocopa	male	Pastaza	Bameno	-1.29748	-76.1432	204	V. Carvajal	2014-02-12	NULL	NULL	NULL	NULL
SDNHM247349	GBIF	Xylocopa similis	Neoxylocopa	male	Sucumbios	Limoncocha	-0.411647	-76.6254	253	R. Parks	1980-06-27	https://www.gbif.org/occurrence/3893301353	NULL	NULL	NULL
KU1004522	GBIF	Xylocopa similis	Neoxylocopa	NULL	Sucumbios	Limoncocha	-0.4	-76.6	245	M. Naumann	1970-07-25	https://www.gbif.org/occurrence/872533941	NULL	NULL	NULL
KU1183329	GBIF	Xylocopa similis	Neoxylocopa	NULL	Sucumbios	Limoncocha	-0.4	-76.6	245	M. Naumann	1970-08-27	https://www.gbif.org/occurrence/872533966	NULL	NULL	NULL
KU1123940	GBIF	Xylocopa similis	Neoxylocopa	NULL	Sucumbios	Limoncocha	-0.4	-76.6	245	C. Rettenmeyer	1967-11-26	https://www.gbif.org/occurrence/872533982	NULL	NULL	NULL
KU1183128	GBIF	Xylocopa similis	Neoxylocopa	NULL	Sucumbios	Limoncocha	-0.4	-76.6	245	NULL	1967-11-13	https://www.gbif.org/occurrence/872533985	NULL	NULL	NULL
KU1231108	GBIF	Xylocopa similis	Neoxylocopa	NULL	Sucumbios	Limoncocha	-0.4	-76.6	245	M. Naumann	1970-08-25	https://www.gbif.org/occurrence/872534007	NULL	NULL	NULL
MECN-EN 51992	INABIO	Xylocopa similis	Neoxylocopa	female	Pastaza	Fatima	-1.42725	-77.9986	996	A. Hernandez	2025-08-23	NULL	NULL	NULL	NULL
MZUA - EN008802	UDA	Xylocopa sp. 1	Neoxylocopa	female	Azuay	Jubones	-3.3191	-79.2966	1002	P. Picón	2016-09-02	NULL	NULL	NULL	NULL
MZUA - EN008804	UDA	Xylocopa sp. 1	Neoxylocopa	female	Azuay	Jubones	-3.3191	-79.2966	1002	P. Picón	2016-09-02	NULL	NULL	NULL	NULL
QCAZI60412	PUCE	Xylocopa sp. 1	Neoxylocopa	female	Azuay	Lentag	-3.24311	-79.2385	1547	F. Piñas	1995-03-18	NULL	NULL	NULL	NULL
MZUA - EN010772	UDA	Xylocopa sp. 1	Neoxylocopa	female	Azuay	Río León	-3.41706	-79.1578	1868	J. Fajardo	2017-06-10	NULL	NULL	NULL	NULL
QCAZI60414	PUCE	Xylocopa sp. 1	Neoxylocopa	female	Azuay	Yunguilla Guarco	-2.7833	-79.35	2726	F. Piñas	1994-04-29	NULL	NULL	NULL	NULL
QCAZI18480	PUCE	Xylocopa sp. 1	Neoxylocopa	female	El Oro	Isla Jambelí	-3.25393	-80.0367	1	J. S. Ascher	1996-03-16	NULL	NULL	NULL	NULL
QCAZI18647	PUCE	Xylocopa sp. 1	Neoxylocopa	female	El Oro	Machala	-3.25815	-79.9596	13	L. Torres	1993-10-02	NULL	NULL	NULL	NULL
QCAZI60400	PUCE	Xylocopa sp. 1	Neoxylocopa	female	Esmeraldas	Atacames	0.868007	-79.8465	4	D. Astorga	1999-12-27	NULL	NULL	NULL	NULL
QCAZI18901	PUCE	Xylocopa sp. 1	Neoxylocopa	female	Esmeraldas	Atacames	0.868007	-79.8465	4	P. Paredes	NULL	NULL	NULL	NULL	NULL
QCAZI18643	PUCE	Xylocopa sp. 1	Neoxylocopa	female	Esmeraldas	Atacames	0.868007	-79.8465	4	S. De la Torre	1993-08-19	NULL	NULL	NULL	NULL
QCAZI18462	PUCE	Xylocopa sp. 1	Neoxylocopa	female	Esmeraldas	Bocana de Ostiones	1.07992	-79.2999	0	R. Ramírez	1986-09-01	NULL	NULL	NULL	NULL
QCAZI18464	PUCE	Xylocopa sp. 1	Neoxylocopa	female	Esmeraldas	Bocana de Ostiones	1.07992	-79.2999	0	R. Ramírez	1986-08-01	NULL	NULL	NULL	NULL
QCAZI18529	PUCE	Xylocopa sp. 1	Neoxylocopa	female	Esmeraldas	Bocana de Ostiones	1.07992	-79.2999	0	R. Ramírez	1986-09-01	NULL	NULL	NULL	NULL
QCAZI18530	PUCE	Xylocopa sp. 1	Neoxylocopa	female	Esmeraldas	Bocana de Ostiones	1.07992	-79.2999	0	R. Ramírez	1986-08-18	NULL	NULL	NULL	NULL
QCAZI18463	PUCE	Xylocopa sp. 1	Neoxylocopa	female	Esmeraldas	Camarones	0.977362	-79.5627	117	H. Freire	NULL	NULL	NULL	NULL	NULL
QCAZI18465	PUCE	Xylocopa sp. 1	Neoxylocopa	female	Esmeraldas	Camarones	0.977362	-79.5627	117	H. Freire	NULL	NULL	NULL	NULL	NULL
QCAZI18456	PUCE	Xylocopa sp. 1	Neoxylocopa	female	Esmeraldas	Esmeraldas	0.970581	-79.653	16	A. Vélez	1986-01-17	NULL	NULL	NULL	NULL
QCAZI60394	PUCE	Xylocopa sp. 1	Neoxylocopa	female	Esmeraldas	Esmeraldas	0.970581	-79.653	16	M. Gavilanes	2001-12-28	NULL	NULL	NULL	NULL
QCAZI18457	PUCE	Xylocopa sp. 1	Neoxylocopa	female	Esmeraldas	Esmeraldas	0.970581	-79.653	16	R. Ramírez	1986-09-01	NULL	NULL	NULL	NULL
QCAZI280531	PUCE	Xylocopa sp. 1	Neoxylocopa	female	Esmeraldas	Las Peñas	1.08731	-79.1565	15	A. Sanguano	2015-04-04	NULL	NULL	NULL	NULL
QCAZI280581	PUCE	Xylocopa sp. 1	Neoxylocopa	female	Esmeraldas	Las Peñas	1.08731	-79.1565	15	A. Sanguano	2015-04-04	NULL	NULL	NULL	NULL
QCAZI60395	PUCE	Xylocopa sp. 1	Neoxylocopa	female	Esmeraldas	Las Peñas	1.05	-79.1	55	A. Troya	1997-12-30	NULL	NULL	NULL	NULL
QCAZI18644	PUCE	Xylocopa sp. 1	Neoxylocopa	female	Esmeraldas	Muisne	0.610561	-80.0191	6	M. Neira	1993-10-30	NULL	NULL	NULL	NULL
QCAZI280712	PUCE	Xylocopa sp. 1	Neoxylocopa	female	Esmeraldas	Quingüe	0.715118	-80.0946	2	R. Ontaneda	2025-06-28	NULL	NULL	NULL	NULL
QCAZI280713	PUCE	Xylocopa sp. 1	Neoxylocopa	female	Esmeraldas	Quingüe	0.715118	-80.0946	2	R. Ontaneda	2025-06-28	NULL	NULL	NULL	NULL
QCAZI280734	PUCE	Xylocopa sp. 1	Neoxylocopa	female	Esmeraldas	Quingüe	0.715118	-80.0946	2	R. Ontaneda	2025-06-28	NULL	NULL	NULL	NULL
QCAZI18461	PUCE	Xylocopa sp. 1	Neoxylocopa	female	Esmeraldas	Quinindé	0.328296	-79.4724	85	G. Onore	1986-06-01	NULL	NULL	NULL	NULL
QCAZI60398	PUCE	Xylocopa sp. 1	Neoxylocopa	female	Esmeraldas	Río Verde	1.05	-79.4167	4	D. Campuzano	1999-07-07	NULL	NULL	NULL	NULL
QCAZI60399	PUCE	Xylocopa sp. 1	Neoxylocopa	female	Esmeraldas	Río Verde	1.05	-79.4167	4	D. Campuzano	1999-07-07	NULL	NULL	NULL	NULL
QCAZI12149	PUCE	Xylocopa sp. 1	Neoxylocopa	female	Esmeraldas	Tonsupa	0.886692	-79.8129	9	S. Muñoz	2005-08-05	NULL	NULL	NULL	NULL
USNMENT01124162	GBIF	Xylocopa sp. 1	Neoxylocopa	female	Guayas	Guayaquil	-2.18913	-79.8899	4	C. Brues	1913-05-01	https://www.gbif.org/occurrence/2900455236	Cockerell, T. D. A. (1914). Bees from Ecuador and Peru. Journal of the New York Entomological Society, 22, 307.	NULL	NULL
USNMENT01611633	GBIF	Xylocopa sp. 1	Neoxylocopa	female	Guayas	Guayaquil	-2.18913	-79.8899	4	C. Brues	1913-05-01	https://www.gbif.org/occurrence/2900457980	Cockerell, T. D. A. (1914). Bees from Ecuador and Peru. Journal of the New York Entomological Society, 22, 307.	NULL	NULL
USNMENT01611158	GBIF	Xylocopa sp. 1	Neoxylocopa	female	Guayas	Guayaquil	-2.18913	-79.8899	4	C. Brues	1913-05-01	https://www.gbif.org/occurrence/2900403674	NULL	NULL	NULL
USNMENT01615808	GBIF	Xylocopa sp. 1	Neoxylocopa	female	Guayas	Guayaquil	-2.18913	-79.8899	4	C. Brues	1913-05-01	NULL	NULL	NULL	NULL
QCAZI18469	PUCE	Xylocopa sp. 1	Neoxylocopa	female	Guayas	Guayaquil	-2.18913	-79.8899	4	K. Los	1988-03-17	NULL	NULL	NULL	NULL
QCAZI18607	PUCE	Xylocopa sp. 1	Neoxylocopa	female	Guayas	Isla Puná	-2.85492	-80.1429	0	E. Carrillo	1993-07-03	NULL	NULL	NULL	NULL
QCAZI60477	PUCE	Xylocopa sp. 1	Neoxylocopa	female	Guayas	Palestina	-1.62306	-79.9761	16	I. Alarcón	2000-12-10	NULL	NULL	NULL	NULL
QCAZI60485	PUCE	Xylocopa sp. 1	Neoxylocopa	female	Guayas	Taura	-2.31001	-79.7249	3	I. Olmedo	1996-01-06	NULL	NULL	NULL	NULL
QCAZI60486	PUCE	Xylocopa sp. 1	Neoxylocopa	female	Guayas	Taura	-2.3114	-79.7319	5	I. Olmedo	1997-02-15	NULL	NULL	NULL	NULL
QCAZI60487	PUCE	Xylocopa sp. 1	Neoxylocopa	female	Guayas	Taura	-2.3114	-79.7319	5	I. Olmedo	1997-02-15	NULL	NULL	NULL	NULL
LOUNAZ-I 0028036	UNL	Xylocopa sp. 1	Neoxylocopa	female	Loja	Cariamanga	-4.32717	-79.5564	1935	Ortega Rosales	2005-06-15	NULL	NULL	NULL	NULL
USNMENT01614982	GBIF	Xylocopa sp. 1	Neoxylocopa	female	Loja	Catamayo	-3.98654	-79.3569	1275	P. Ponce	1985-03-18	https://www.gbif.org/occurrence/2900452703	NULL	NULL	NULL
QCAZI18899	PUCE	Xylocopa sp. 1	Neoxylocopa	female	Loja	Catamayo	-3.98654	-79.3569	1275	G. Onore	1986-12-01	NULL	NULL	NULL	NULL
QCAZI18479	PUCE	Xylocopa sp. 1	Neoxylocopa	female	Loja	Catamayo	-3.98654	-79.3569	1275	P. Ponce	1985-03-12	NULL	NULL	NULL	NULL
CISEC 0010375	UTPL	Xylocopa sp. 1	Neoxylocopa	female	Loja	Catamayo	-3.98654	-79.3569	1275	L. Espinosas	2014-05-07	NULL	NULL	NULL	NULL
CISEC 0010427	UTPL	Xylocopa sp. 1	Neoxylocopa	female	Loja	Catamayo	-3.98654	-79.3569	1275	L. Espinosas	2014-05-06	NULL	NULL	NULL	NULL
CISEC 0010429	UTPL	Xylocopa sp. 1	Neoxylocopa	female	Loja	Catamayo	-3.98654	-79.3569	1275	L. Espinosas	2014-05-09	NULL	NULL	NULL	NULL
CISEC 0010435	UTPL	Xylocopa sp. 1	Neoxylocopa	female	Loja	Catamayo	-3.98654	-79.3569	1275	L. Espinosas	2014-05-08	NULL	NULL	NULL	NULL
CISEC 0010440	UTPL	Xylocopa sp. 1	Neoxylocopa	female	Loja	Catamayo	-3.98654	-79.3569	1275	L. Espinosas	2014-05-05	NULL	NULL	NULL	NULL
MZUA - EN009517	UDA	Xylocopa sp. 1	Neoxylocopa	female	Loja	Ceibopamba	-4.16737	-79.301	1528	P. Picón	2016-11-04	NULL	NULL	NULL	NULL
MZUA - EN012601	UDA	Xylocopa sp. 1	Neoxylocopa	female	Loja	Ceibopamba	-4.16737	-79.301	1528	S. Padrón	2017-03-02	NULL	NULL	NULL	NULL
MZUA - EN012602	UDA	Xylocopa sp. 1	Neoxylocopa	female	Loja	Ceibopamba	-4.16737	-79.301	1528	S. Padrón	2017-03-02	NULL	NULL	NULL	NULL
LOUNAZ-I 0028037	UNL	Xylocopa sp. 1	Neoxylocopa	female	Loja	Celica	-4.10313	-79.9584	1978	Tinoco	2008-07-11	NULL	NULL	NULL	NULL
LOUNAZ-I 0028093	UNL	Xylocopa sp. 1	Neoxylocopa	female	Loja	Loja	-3.99314	-79.2042	2059	F. Jaramillo	NULL	NULL	NULL	NULL	NULL
LOUNAZ-I 0028038	UNL	Xylocopa sp. 1	Neoxylocopa	female	Loja	Olmedo	-3.93504	-79.6467	1274	A. Camacho	2005-06-28	NULL	NULL	NULL	NULL
QCAZI18604	PUCE	Xylocopa sp. 1	Neoxylocopa	female	Los Rios	Quevedo	-1.02251	-79.4604	56	E. Carrillo	1992-06-21	NULL	NULL	NULL	NULL
QCAZI280580	PUCE	Xylocopa sp. 1	Neoxylocopa	female	Los Rios	Quevedo	-1.02167	-79.4681	82	M. Noboa	2014-05-08	NULL	NULL	NULL	NULL
QCAZI66898	PUCE	Xylocopa sp. 1	Neoxylocopa	female	Manabi	Chone	-0.694444	-80.0933	16	J. Jácome	2008-05-18	NULL	NULL	NULL	NULL
QCAZI280750	PUCE	Xylocopa sp. 1	Neoxylocopa	female	Manabi	Isla de la Plata	-1.27301	-81.0691	94	R. Ontaneda	2025-08-22	NULL	NULL	Ex: Cordia lutea	NULL
QCAZI60470	PUCE	Xylocopa sp. 1	Neoxylocopa	female	Manabi	Isla de La Plata	-1.26865	-81.066	0	F. Moscoso	1998-07-25	NULL	NULL	NULL	NULL
QCAZI60471	PUCE	Xylocopa sp. 1	Neoxylocopa	female	Manabi	Isla de La Plata	-1.26865	-81.066	0	F. Moscoso	1998-07-25	NULL	NULL	NULL	NULL
QCAZI60472	PUCE	Xylocopa sp. 1	Neoxylocopa	female	Manabi	Isla de La Plata	-1.26865	-81.066	0	F. Moscoso	1998-07-25	NULL	NULL	NULL	NULL
QCAZI60473	PUCE	Xylocopa sp. 1	Neoxylocopa	female	Manabi	Isla de La Plata	-1.26865	-81.066	0	F. Moscoso	1998-07-25	NULL	NULL	NULL	NULL
QCAZI18657	PUCE	Xylocopa sp. 1	Neoxylocopa	female	Manabi	Isla de la Plata	-1.26865	-81.066	0	X. Cordovez	1995-03-01	NULL	NULL	NULL	NULL
QCAZI18658	PUCE	Xylocopa sp. 1	Neoxylocopa	female	Manabi	Isla de la Plata	-1.26865	-81.066	0	X. Cordovez	1995-03-01	NULL	NULL	NULL	NULL
QCAZI18659	PUCE	Xylocopa sp. 1	Neoxylocopa	female	Manabi	Isla de la Plata	-1.26865	-81.066	0	X. Cordovez	1995-03-01	NULL	NULL	NULL	NULL
QCAZI18660	PUCE	Xylocopa sp. 1	Neoxylocopa	female	Manabi	Isla de la Plata	-1.26865	-81.066	0	X. Cordovez	1995-03-01	NULL	NULL	NULL	NULL
QCAZI18661	PUCE	Xylocopa sp. 1	Neoxylocopa	female	Manabi	Isla de la Plata	-1.26865	-81.066	0	X. Cordovez	1995-03-01	NULL	NULL	NULL	NULL
QCAZI60479	PUCE	Xylocopa sp. 1	Neoxylocopa	female	Manabi	La Pila	-1.1	-80.5667	251	E. Carrera	2000-11-02	NULL	NULL	NULL	NULL
QCAZI60480	PUCE	Xylocopa sp. 1	Neoxylocopa	female	Manabi	La Pila	-1.1	-80.5667	251	E. Carrera	2000-11-02	NULL	NULL	NULL	NULL
QCAZI281124	PUCE	Xylocopa sp. 1	Neoxylocopa	female	Manabi	Manta	-0.94894	-80.7508	39	R. Ontaneda	2025-08-20	NULL	NULL	Ex: Passiflora foetida	NULL
QCAZI281125	PUCE	Xylocopa sp. 1	Neoxylocopa	female	Manabi	Manta	-0.949877	-80.7514	47	R. Ontaneda	2025-08-20	NULL	NULL	Ex: Passiflora foetida	NULL
QCAZI281144	PUCE	Xylocopa sp. 1	Neoxylocopa	female	Manabi	Manta	-0.949877	-80.7514	47	R. Ontaneda	2025-08-23	NULL	NULL	Ex: Passiflora foetida	NULL
QCAZI281145	PUCE	Xylocopa sp. 1	Neoxylocopa	female	Manabi	Manta	-0.949877	-80.7514	47	R. Ontaneda	2025-08-23	NULL	NULL	Ex: Passiflora foetida	NULL
QCAZI281361	PUCE	Xylocopa sp. 1	Neoxylocopa	female	Manabi	Manta	-0.949877	-80.7514	47	R. Ontaneda	2025-08-23	NULL	NULL	Ex: Passiflora foetida	NULL
QCAZI281362	PUCE	Xylocopa sp. 1	Neoxylocopa	female	Manabi	Manta	-0.949877	-80.7514	47	R. Ontaneda	2025-08-23	NULL	NULL	Ex: Passiflora foetida	NULL
USNMENT01124163	GBIF	Xylocopa sp. 1	Neoxylocopa	female	Manabi	Portoviejo	-1.05446	-80.4516	41	P. Alcivar	1968-08-01	https://www.gbif.org/occurrence/2900407912	NULL	NULL	NULL
QCAZI18446	PUCE	Xylocopa sp. 1	Neoxylocopa	female	Manabi	Portoviejo	-1.05446	-80.4516	41	F. Bravo	1985-12-06	NULL	NULL	NULL	NULL
QCAZI18447	PUCE	Xylocopa sp. 1	Neoxylocopa	female	Manabi	Portoviejo	-1.05446	-80.4516	41	F. Bravo	1985-12-06	NULL	NULL	NULL	NULL
QCAZI18520	PUCE	Xylocopa sp. 1	Neoxylocopa	female	Manabi	Portoviejo	-1.05446	-80.4516	41	F. Bravo	1985-12-06	NULL	NULL	NULL	NULL
QCAZI18854	PUCE	Xylocopa sp. 1	Neoxylocopa	female	Manabi	Portoviejo	-1.05446	-80.4516	41	F. Bravo	1985-12-06	NULL	NULL	NULL	NULL
QCAZI18855	PUCE	Xylocopa sp. 1	Neoxylocopa	female	Manabi	Portoviejo	-1.05446	-80.4516	41	F. Bravo	1985-12-06	NULL	NULL	NULL	NULL
QCAZI18856	PUCE	Xylocopa sp. 1	Neoxylocopa	female	Manabi	Portoviejo	-1.05446	-80.4516	41	F. Bravo	1985-12-06	NULL	NULL	NULL	NULL
QCAZI18907	PUCE	Xylocopa sp. 1	Neoxylocopa	female	Manabi	Portoviejo	-1.05446	-80.4516	41	F. Bravo	1985-12-06	NULL	NULL	NULL	NULL
QCAZI18911	PUCE	Xylocopa sp. 1	Neoxylocopa	female	Manabi	Portoviejo	-1.05446	-80.4516	41	F. Bravo	1985-12-06	NULL	NULL	NULL	NULL
QCAZI18914	PUCE	Xylocopa sp. 1	Neoxylocopa	female	Manabi	Portoviejo	-1.05446	-80.4516	41	F. Bravo	1985-12-06	NULL	NULL	NULL	NULL
QCAZI18449	PUCE	Xylocopa sp. 1	Neoxylocopa	female	Manabi	Portoviejo	-1.05446	-80.4516	41	J. Córdova	1988-01-01	NULL	NULL	NULL	NULL
QCAZI18448	PUCE	Xylocopa sp. 1	Neoxylocopa	female	Manabi	Portoviejo	-1.05446	-80.4516	41	L. Coloma	1985-12-01	NULL	NULL	NULL	NULL
QCAZI18450	PUCE	Xylocopa sp. 1	Neoxylocopa	female	Manabi	Portoviejo	-1.05446	-80.4516	41	L. Coloma	1985-12-01	NULL	NULL	NULL	NULL
QCAZI18451	PUCE	Xylocopa sp. 1	Neoxylocopa	female	Manabi	Portoviejo	-1.05446	-80.4516	41	L. Coloma	1985-12-01	NULL	NULL	NULL	NULL
QCAZI18452	PUCE	Xylocopa sp. 1	Neoxylocopa	female	Manabi	Portoviejo	-1.05446	-80.4516	41	L. Coloma	1985-12-01	NULL	NULL	NULL	NULL
QCAZI18775	PUCE	Xylocopa sp. 1	Neoxylocopa	female	Manabi	Portoviejo	-1.05446	-80.4516	41	L. Coloma	1985-05-24	NULL	NULL	NULL	NULL
QCAZI18776	PUCE	Xylocopa sp. 1	Neoxylocopa	female	Manabi	Portoviejo	-1.05446	-80.4516	41	L. Coloma	1985-12-01	NULL	NULL	NULL	NULL
QCAZI60499	PUCE	Xylocopa sp. 1	Neoxylocopa	female	Manabi	San Clemente	-0.73333	-80.4833	66	B. Ríos	1997-11-02	NULL	NULL	NULL	NULL
USNMENT01613529	GBIF	Xylocopa sp. 1	Neoxylocopa	female	NULL	NULL	NULL	NULL	NULL	NULL	NULL	https://www.gbif.org/occurrence/2900386528	NULL	Ex: Collected from balsa wood lumber originating in Ecuador; received through Mr. H.H. Monteath Co., New York, N.Y.	NULL
QCAZI280532	PUCE	Xylocopa sp. 1	Neoxylocopa	female	Pichincha	Mindo	-0.0711111	-78.7756	1426	J. A. Flores	2011-02-23	NULL	NULL	NULL	NULL
QCAZI280533	PUCE	Xylocopa sp. 1	Neoxylocopa	female	Pichincha	Quito	-0.22235	-78.4992	2901	A. González	2016-06-12	NULL	NULL	NULL	NULL
QCAZI18929	PUCE	Xylocopa sp. 1	Neoxylocopa	female	Santa Elena	Salinas	-2.20716	-80.9693	7	M. J. Verdin	1986-09-01	NULL	NULL	NULL	NULL
MZUA - EN49206	UDA	Xylocopa sp. 1	Neoxylocopa	female	Santa Elena	Salinas	-2.20935	-80.9645	8	A. Lema	2023-12-28	NULL	NULL	NULL	NULL
QCAZI18594	PUCE	Xylocopa sp. 1	Neoxylocopa	female	Santo Domingo	Santo Domingo	-0.253841	-79.1763	553	O. Bastidas	1996-01-22	NULL	NULL	NULL	NULL
LOUNAZ-I 0028039	UNL	Xylocopa sp. 1	Neoxylocopa	male	El Oro	Piñas	-3.68066	-79.6818	1018	Eras Bustamante	2005-08-06	NULL	NULL	NULL	NULL
QCAZI18459	PUCE	Xylocopa sp. 1	Neoxylocopa	male	Esmeraldas	Atacames	0.868007	-79.8465	4	R. Noboa	1984-01-01	NULL	NULL	NULL	NULL
QCAZI18460	PUCE	Xylocopa sp. 1	Neoxylocopa	male	Esmeraldas	Bocana de Ostiones	1.07992	-79.2999	0	R. Ramírez	1986-09-01	NULL	NULL	NULL	NULL
QCAZI18458	PUCE	Xylocopa sp. 1	Neoxylocopa	male	Esmeraldas	Same	0.847092	-79.9221	4	C. Borja	1985-03-01	NULL	NULL	NULL	NULL
USNMENT01612297	GBIF	Xylocopa sp. 1	Neoxylocopa	male	Guayas	Guayaquil	-2.18913	-79.8899	4	C. Brues	1913-05-01	NULL	NULL	NULL	NULL
QCAZI18606	PUCE	Xylocopa sp. 1	Neoxylocopa	male	Guayas	Isla Puná	-2.85492	-80.1429	0	E. Carrillo	1993-07-03	NULL	NULL	NULL	NULL
QCAZI60379	PUCE	Xylocopa sp. 1	Neoxylocopa	male	Guayas	Taura	-2.3114	-79.7319	5	I. Olmedo	1997-02-15	NULL	NULL	NULL	NULL
QCAZI18453	PUCE	Xylocopa sp. 1	Neoxylocopa	male	Manabi	Portoviejo	-1.05446	-80.4516	41	F. Bravo	1985-12-06	NULL	NULL	NULL	NULL
QCAZI18454	PUCE	Xylocopa sp. 1	Neoxylocopa	male	Manabi	Santa Ana	-1.2069	-80.3686	57	A. Córdova	1987-11-02	NULL	NULL	NULL	NULL
QCAZI18470	PUCE	Xylocopa sp. 1	Neoxylocopa	male	Santa Elena	Salinas	-2.20716	-80.9693	7	M. J. Verdin	1986-09-01	NULL	NULL	NULL	NULL
MECN 12835	INABIO	Xylocopa sp. 1	Neoxylocopa	female	Manabi	San Vicente	-0.604727	-80.402	6	R. Reece	1981-01-01	NULL	NULL	NULL	NULL
QCAZI66891	PUCE	Xylocopa sp. 2	Neoxylocopa	female	Esmeraldas	Caimito	0.69924	-80.0905	129	G. Ramón	2007-04-04	NULL	NULL	NULL	NULL
QCAZI66892	PUCE	Xylocopa sp. 2	Neoxylocopa	female	Esmeraldas	Caimito	0.69924	-80.0905	129	L. Pazmiño	2007-04-04	NULL	NULL	NULL	NULL
QCAZI66885	PUCE	Xylocopa sp. 2	Neoxylocopa	female	Esmeraldas	Caimito	0.69924	-80.0905	129	L. Villacrés	2007-04-08	NULL	NULL	NULL	NULL
QCAZI280707	PUCE	Xylocopa sp. 2	Neoxylocopa	female	Esmeraldas	Caimito	0.69924	-80.0905	129	R. Ontaneda	2025-08-26	NULL	NULL	NULL	NULL
QCAZI280638	PUCE	Xylocopa sp. 2	Neoxylocopa	female	Esmeraldas	El Guabo	0.355537	-79.6822	522	L. Nicholsob	2019-03-11	NULL	NULL	Ex: Net	NULL
RE21-UD-HYM-0025	BOLD	Xylocopa sp. 2	Neoxylocopa	female	Esmeraldas	San Miguel	0.511	-79.232	406	U. M. Diniz	2023-06-25	https://portal.boldsystems.org/record/SPIII025-24	NULL	NULL	NULL
USNMENT01616204	GBIF	Xylocopa tabaniformis	Notoxylocopa	female	NULL	NULL	NULL	NULL	NULL	C.F. Baker	NULL	https://www.gbif.org/occurrence/2900436684	O’Brien, L. B., & Hurd, P. D., Jr. (1965). Carpenter bees of the subgenus Notoxylocopa. Annals of the Entomological Society of America, 58, 187.	NULL	NULL
USNMENT01616498	GBIF	Xylocopa tabaniformis	Notoxylocopa	female	NULL	NULL	NULL	NULL	NULL	C.F. Baker	NULL	https://www.gbif.org/occurrence/2900438927	O’Brien, L. B., & Hurd, P. D., Jr. (1965). Carpenter bees of the subgenus Notoxylocopa. Annals of the Entomological Society of America, 58, 187.	NULL	NULL
LIT003	Literature	Xylocopa tabaniformis	Notoxylocopa	male	NULL	NULL	NULL	NULL	NULL	C.F. Baker	NULL	NULL	O’Brien, L. B., & Hurd, P. D., Jr. (1965). Carpenter bees of the subgenus Notoxylocopa. Annals of the Entomological Society of America, 58, 187.	NULL	NULL
INABIO-023	INABIO	Xylocopa ecuadorica	Schonnherria	female	Pichincha	Tandayapa	0.033	-78.716	1764	J. Hayer	2015-11-12	NULL	NULL	Ex: Coffea arabica	NULL
INABIO-024	INABIO	Xylocopa ecuadorica	Schonnherria	female	Pichincha	Tandayapa	0.033	-78.716	1764	J. Hayer	2015-11-12	NULL	NULL	Ex: Coffea arabica	NULL
INABIO-025	INABIO	Xylocopa ecuadorica	Schonnherria	female	Pichincha	Tandayapa	0.033	-78.716	1764	J. Hayer	2015-11-12	NULL	NULL	Ex: Coffea arabica	NULL
INABIO-026	INABIO	Xylocopa ecuadorica	Schonnherria	male	Pichincha	Tandayapa	0.033	-78.716	1764	J. Hayer	2015-11-12	NULL	NULL	Ex: Coffea arabica	NULL
USNMENT01124169	GBIF	Xylocopa ecuadorica	Schonnherria	female	Cotopaxi	Macuchi	-0.930392	-79.0471	1619	A. E. Michelbacher	1965-02-05	https://www.gbif.org/occurrence/2900422187	NULL	NULL	NULL
USNMENT01613876	GBIF	Xylocopa ecuadorica	Schonnherria	female	Cotopaxi	Macuchi	-0.930392	-79.0471	1619	A. E. Michelbacher	1965-02-05	https://www.gbif.org/occurrence/2900469534	NULL	NULL	NULL
QCAZI18887	PUCE	Xylocopa ecuadorica	Schonnherria	female	Cotopaxi	San Francisco de las Pampas	-0.440357	-78.9666	1591	G. Onore	1985-01-01	NULL	NULL	NULL	NULL
QCAZI18888	PUCE	Xylocopa ecuadorica	Schonnherria	female	Cotopaxi	San Francisco de las Pampas	-0.440357	-78.9666	1591	G. Onore	1985-01-01	NULL	NULL	NULL	NULL
QCAZI18889	PUCE	Xylocopa ecuadorica	Schonnherria	female	Cotopaxi	San Francisco de las Pampas	-0.440357	-78.9666	1591	G. Onore	1985-01-01	NULL	NULL	NULL	NULL
QCAZI18891	PUCE	Xylocopa ecuadorica	Schonnherria	female	Cotopaxi	San Francisco de las Pampas	-0.440357	-78.9666	1591	G. Onore	1988-04-01	NULL	NULL	NULL	NULL
NHMUK013620999	BMNH	Xylocopa ecuadorica	Schonnherria	female	El Oro	Arenillas	-3.55611	-80.0655	51	M. Cooper	1984-11-20	NULL	NULL	NULL	NULL
QCAZI18884	PUCE	Xylocopa ecuadorica	Schonnherria	female	Esmeraldas	Bocana de Ostiones	1.07992	-79.2999	0	J. Naranjo	1987-04-01	NULL	NULL	NULL	NULL
QCAZI19852	PUCE	Xylocopa ecuadorica	Schonnherria	female	Esmeraldas	Quinindé	0.554848	-79.5586	130	C. Chevasco	1999-06-20	NULL	NULL	NULL	NULL
QCAZI19898	PUCE	Xylocopa ecuadorica	Schonnherria	female	Esmeraldas	Quinindé	0.554848	-79.5586	130	C. Chevasco	2022-06-01	NULL	NULL	NULL	NULL
USNMENT01613558	GBIF	Xylocopa ecuadorica	Schonnherria	female	Esmeraldas	San Mateo	0.889712	-79.6348	19	J. Foerster	1956-08-26	https://www.gbif.org/occurrence/2900405048	NULL	NULL	NULL
USNMENT01613938	GBIF	Xylocopa ecuadorica	Schonnherria	female	Esmeraldas	San Mateo	0.889712	-79.6348	19	J. Foerster	1956-09-26	https://www.gbif.org/occurrence/2900410303	NULL	NULL	NULL
USNMENT01613845	GBIF	Xylocopa ecuadorica	Schonnherria	female	Esmeraldas	San Mateo	0.889712	-79.6348	19	J. Foerster	1956-11-01	https://www.gbif.org/occurrence/2900460264	NULL	NULL	NULL
NHMUK014026632	BMNH	Xylocopa ecuadorica	Schonnherria	female	Guayas	Guayaquil	-2.18913	-79.8899	4	T. Cockerell	1909-01-01	NULL	Cockerell, T. D. A. (1909). Descriptions and records of bees. XXIII. Annals and Magazine of Natural History, Series 8, 4, 403.	NULL	NULL
USNMENT01613716	GBIF	Xylocopa ecuadorica	Schonnherria	female	Guayas	Guayaquil	-2.18913	-79.8899	4	NULL	NULL	https://www.gbif.org/occurrence/2900436306	NULL	NULL	NULL
USNMENT01614458	GBIF	Xylocopa ecuadorica	Schonnherria	female	Guayas	Guayaquil	-2.18913	-79.8899	4	NULL	NULL	https://www.gbif.org/occurrence/2900442829	NULL	NULL	NULL
USNMENT01613641	GBIF	Xylocopa ecuadorica	Schonnherria	female	Guayas	Guayaquil	-2.18913	-79.8899	4	O. Buchwald	1901-01-01	https://www.gbif.org/occurrence/2900455933	NULL	NULL	NULL
USNMENT01124168	GBIF	Xylocopa ecuadorica	Schonnherria	female	Guayas	Guayaquil	-2.18913	-79.8899	4	O. Buchwald	1901-01-01	https://www.gbif.org/occurrence/2900470761	NULL	NULL	NULL
QCAZI18886	PUCE	Xylocopa ecuadorica	Schonnherria	female	Guayas	Naranjal	-2.66898	-79.6221	25	G. Onore	1985-04-01	NULL	NULL	NULL	NULL
LOUNAZ-I 0028040	UNL	Xylocopa ecuadorica	Schonnherria	female	Loja	Loja	-3.99521	-79.2022	2062	Cofre y Largo	2012-04-17	NULL	NULL	NULL	NULL
LOUNAZ-I 0028041	UNL	Xylocopa ecuadorica	Schonnherria	female	Loja	Moraspamba	-3.73097	-79.2687	2565	P. Cristina	2015-01-01	NULL	NULL	Ex: Zea mays	NULL
USNMENT01604734	GBIF	Xylocopa ecuadorica	Schonnherria	female	Los Rios	Babahoyo	-1.80283	-79.5288	9	C. Dodson	1960-02-19	https://www.gbif.org/occurrence/2900474385	NULL	NULL	NULL
USNMENT01614720	GBIF	Xylocopa ecuadorica	Schonnherria	female	Los Rios	La Lolita	-1.71667	-79.6667	5	C. Jativa	1960-02-10	https://www.gbif.org/occurrence/2900450133	NULL	NULL	NULL
USNMENT01614939	GBIF	Xylocopa ecuadorica	Schonnherria	female	Manabi	Portoviejo	-1.05446	-80.4516	41	P. Alcivar	1968-07-13	https://www.gbif.org/occurrence/2900407601	NULL	NULL	NULL
USNMENT01604808	GBIF	Xylocopa ecuadorica	Schonnherria	female	Manabi	Portoviejo	-1.05446	-80.4516	41	P. Alvicar	1968-07-13	https://www.gbif.org/occurrence/2900415643	NULL	NULL	NULL
USNMENT01604823	GBIF	Xylocopa ecuadorica	Schonnherria	female	Manabi	Portoviejo	-1.05446	-80.4516	41	P. Alcivar	1968-07-13	https://www.gbif.org/occurrence/2900448855	NULL	NULL	NULL
USNMENT01604782	GBIF	Xylocopa ecuadorica	Schonnherria	female	Manabi	Portoviejo	-1.05446	-80.4516	41	P. Alcivar	1968-07-13	https://www.gbif.org/occurrence/2900475583	NULL	NULL	NULL
QCAZI18851	PUCE	Xylocopa ecuadorica	Schonnherria	female	Napo	Archidona	-0.933333	-77.8358	711	J. García	2003-05-17	NULL	NULL	NULL	NULL
QCAZI18584	PUCE	Xylocopa ecuadorica	Schonnherria	female	Pichincha	Cumbayá	-0.210725	-78.4411	2396	F. Romero	1992-06-30	NULL	NULL	Ex: Dalea coerulea	NULL
QCAZI280753	PUCE	Xylocopa ecuadorica	Schonnherria	female	Pichincha	Cumbayá	-0.194179	-78.426	2358	R. Ontaneda	2025-10-23	NULL	NULL	Ex: Nest in Schinus molle	NULL
QCAZI280754	PUCE	Xylocopa ecuadorica	Schonnherria	female	Pichincha	Cumbayá	-0.194179	-78.426	2358	R. Ontaneda	2025-10-23	NULL	NULL	Ex: Nest in Schinus molle	NULL
QCAZI18852	PUCE	Xylocopa ecuadorica	Schonnherria	female	Pichincha	Cumbayá	-0.210725	-78.4411	2396	B. Treiber	1986-10-18	NULL	NULL	NULL	NULL
QCAZI18881	PUCE	Xylocopa ecuadorica	Schonnherria	female	Pichincha	Cumbayá	-0.199369	-78.4146	2246	M. M. Mena	1988-01-24	NULL	NULL	NULL	NULL
QCAZI18882	PUCE	Xylocopa ecuadorica	Schonnherria	female	Pichincha	Cumbayá	-0.199369	-78.4146	2246	M. M. Mena	1988-01-24	NULL	NULL	NULL	NULL
QCAZI18883	PUCE	Xylocopa ecuadorica	Schonnherria	female	Pichincha	Cumbayá	-0.199369	-78.4146	2246	M. M. Mena	1988-01-24	NULL	NULL	NULL	NULL
QCAZI18892	PUCE	Xylocopa ecuadorica	Schonnherria	female	Pichincha	Guayllabamba	-0.0639882	-78.3501	2135	C. Vénédictoff	1973-06-02	NULL	NULL	NULL	NULL
QCAZI280645	PUCE	Xylocopa ecuadorica	Schonnherria	female	Pichincha	Jerusalén	-0.015	-78.3936	2097	T. Ghia	2018-02-13	NULL	NULL	NULL	NULL
QCAZI280539	PUCE	Xylocopa ecuadorica	Schonnherria	female	Pichincha	Mindo	-0.0489611	-78.7756	1275	R. Jaramillo	2010-04-24	NULL	NULL	Ex: Pitfall	NULL
NHMUK013621001	BMNH	Xylocopa ecuadorica	Schonnherria	female	Pichincha	Nanegal	0.131287	-78.6764	1168	M. Cooper	1984-07-08	NULL	NULL	NULL	NULL
QCAZI60500	PUCE	Xylocopa ecuadorica	Schonnherria	female	Pichincha	Nanegal	0.11667	-78.6167	1665	S. Salgado	2000-09-02	NULL	NULL	NULL	NULL
USNMENT01614992	GBIF	Xylocopa ecuadorica	Schonnherria	female	Pichincha	Pachijal	0.009588	-78.7627	1605	J. Cohen	1976-06-27	https://www.gbif.org/occurrence/2900400454	NULL	NULL	NULL
USNMENT01614915	GBIF	Xylocopa ecuadorica	Schonnherria	female	Pichincha	Pachijal	0.009588	-78.7627	1605	J. Cohen	1976-06-27	https://www.gbif.org/occurrence/2900403959	NULL	NULL	NULL
USNMENT01604496	GBIF	Xylocopa ecuadorica	Schonnherria	female	Pichincha	Pachijal	0.009588	-78.7627	1605	J. Cohen	1976-06-27	https://www.gbif.org/occurrence/2900406895	NULL	NULL	NULL
QCAZI19574	PUCE	Xylocopa ecuadorica	Schonnherria	female	Pichincha	Pedro Vicente Maldonado	0.0883333	-79.09	545	A. Norris	1999-06-20	NULL	NULL	NULL	NULL
QCAZI18629	PUCE	Xylocopa ecuadorica	Schonnherria	female	Pichincha	Pifo	-0.232026	-78.337	2613	M. Díaz	1994-01-23	NULL	NULL	NULL	NULL
QCAZI18893	PUCE	Xylocopa ecuadorica	Schonnherria	female	Pichincha	Pomasqui	-0.0400918	-78.4549	2434	J. Regalado	1985-06-01	NULL	NULL	Ex: Mimosaceae	NULL
QCAZI18897	PUCE	Xylocopa ecuadorica	Schonnherria	female	Pichincha	Pomasqui	-0.0400918	-78.4549	2434	J. Regalado	1985-06-01	NULL	NULL	Ex: Mimosaceae	NULL
QCAZI18878	PUCE	Xylocopa ecuadorica	Schonnherria	female	Pichincha	Pomasqui	-0.0400918	-78.4549	2434	J. Regalado	1985-06-01	NULL	NULL	NULL	NULL
INAT102386236	iNaturalist	Xylocopa ecuadorica	Schonnherria	female	Pichincha	Quito	-0.139573	-78.4098	2462	NULL	2021-12-02	https://www.inaturalist.org/observations/102386236	NULL	NULL	NULL
INAT102842527	iNaturalist	Xylocopa ecuadorica	Schonnherria	female	Pichincha	Quito	-0.19689	-78.4357	2402	NULL	2021-11-15	https://www.inaturalist.org/observations/102842527	NULL	NULL	NULL
INAT256903233	iNaturalist	Xylocopa ecuadorica	Schonnherria	female	Pichincha	Quito	0.02928	-78.6806	1854	NULL	2024-12-28	https://www.inaturalist.org/observations/256903233	NULL	NULL	NULL
INAT88496344	iNaturalist	Xylocopa ecuadorica	Schonnherria	female	Pichincha	Quito	-0.197503	-78.404	2299	NULL	2021-07-24	https://www.inaturalist.org/observations/88496344	NULL	NULL	NULL
INAT93805696	iNaturalist	Xylocopa ecuadorica	Schonnherria	female	Pichincha	Quito	-0.1975	-78.404	2283	NULL	2021-08-28	https://www.inaturalist.org/observations/93805696	NULL	NULL	NULL
INAT95116883	iNaturalist	Xylocopa ecuadorica	Schonnherria	female	Pichincha	Quito	-0.19779	-78.4039	2283	NULL	2021-09-16	https://www.inaturalist.org/observations/95116883	NULL	NULL	NULL
QCAZI60431	PUCE	Xylocopa ecuadorica	Schonnherria	female	Pichincha	Quito	-0.18944	-78.4939	2806	J. C. Escobar	2001-11-08	NULL	NULL	NULL	NULL
INAT226073746	iNaturalist	Xylocopa ecuadorica	Schonnherria	female	Pichincha	Rumiñahui	-0.319488	-78.4624	2487	NULL	2024-06-28	https://www.inaturalist.org/observations/226073746	NULL	NULL	NULL
QCAZI18632	PUCE	Xylocopa ecuadorica	Schonnherria	female	Pichincha	San Antonio de Pichincha	0.0045685	-78.4468	2435	M. López	1995-01-07	NULL	NULL	NULL	NULL
INAT266755949	iNaturalist	Xylocopa ecuadorica	Schonnherria	female	Pichincha	San Miguel de los Bancos	-0.0481923	-78.7892	1190	NULL	2025-03-24	https://www.inaturalist.org/observations/266755949	NULL	NULL	NULL
QCAZI280748	PUCE	Xylocopa ecuadorica	Schonnherria	female	Pichincha	Sangolquí	-0.32448	-78.4646	2495	E. Poveda	2024-06-28	NULL	NULL	NULL	NULL
QCAZI18625	PUCE	Xylocopa ecuadorica	Schonnherria	female	Pichincha	Tandapi	-0.414486	-78.7993	1444	B. Elizalde	1992-01-13	NULL	NULL	NULL	NULL
QCAZI18591	PUCE	Xylocopa ecuadorica	Schonnherria	female	Pichincha	Tandapi	-0.414486	-78.7993	1444	F. Sancho	1994-06-19	NULL	NULL	NULL	NULL
QCAZI18896	PUCE	Xylocopa ecuadorica	Schonnherria	female	Pichincha	Tandayapa	0.007822	-78.6798	1838	NULL	1986-12-06	NULL	NULL	NULL	NULL
QCAZI18665	PUCE	Xylocopa ecuadorica	Schonnherria	female	Pichincha	Tumbaco	-0.210691	-78.3956	2351	D. Lasso	1998-01-21	NULL	NULL	NULL	NULL
QCAZI18587	PUCE	Xylocopa ecuadorica	Schonnherria	female	Pichincha	Tumbaco	-0.210691	-78.3956	2351	J. Lussio	1992-01-11	NULL	NULL	NULL	NULL
INAT164691166	iNaturalist	Xylocopa ecuadorica	Schonnherria	female	Santo Domingo	Santo Domingo	-0.0158354	-79.3807	242	NULL	2023-05-30	https://www.inaturalist.org/observations/164691166	NULL	NULL	NULL
QCAZI18898	PUCE	Xylocopa ecuadorica	Schonnherria	female	Santo Domingo	Santo Domingo	-0.253841	-79.1763	553	A. Paucar	1984-04-25	NULL	NULL	NULL	NULL
QCAZI18890	PUCE	Xylocopa ecuadorica	Schonnherria	male	Cotopaxi	San Francisco de las Pampas	-0.440357	-78.9666	1591	G. Onore	1985-01-01	NULL	NULL	NULL	NULL
QCAZI66903	PUCE	Xylocopa ecuadorica	Schonnherria	male	Esmeraldas	Quinindé	0.554848	-79.5586	130	C. Chevasco	1999-06-20	NULL	NULL	NULL	NULL
USNMENT01613795	GBIF	Xylocopa ecuadorica	Schonnherria	male	Guayas	Guayaquil	-2.18913	-79.8899	4	O. Buchwald	1901-01-01	https://www.gbif.org/occurrence/2900478620	NULL	NULL	NULL
LOUNAZ-I 0027894	UNL	Xylocopa ecuadorica	Schonnherria	male	Loja	Catamayo	-3.98333	-79.35	1370	Klever y Cesar	2015-03-14	NULL	NULL	Ex: Citrus x limon	NULL
LOUNAZ-I 0027893	UNL	Xylocopa ecuadorica	Schonnherria	male	Loja	Malacatos	-4.21868	-79.2606	1496	G. Elizalde	2015-02-21	NULL	NULL	NULL	NULL
QCAZI66902	PUCE	Xylocopa ecuadorica	Schonnherria	male	Manabi	Chone	-0.694444	-80.0933	16	J. Jácome	2008-04-08	NULL	NULL	NULL	NULL
QCAZI18879	PUCE	Xylocopa ecuadorica	Schonnherria	male	Pichincha	Cumbayá	-0.210725	-78.4411	2396	B. Treiber	1986-10-18	NULL	NULL	NULL	NULL
QCAZI280646	PUCE	Xylocopa ecuadorica	Schonnherria	male	Pichincha	Jerusalén	-0.015	-78.3936	2097	T. Ghia	2018-02-13	NULL	NULL	NULL	NULL
INAT102095284	iNaturalist	Xylocopa ecuadorica	Schonnherria	male	Pichincha	Quito	-0.18983	-78.3357	2556	NULL	2021-11-28	https://www.inaturalist.org/observations/102095284	NULL	NULL	NULL
INAT263866795	iNaturalist	Xylocopa ecuadorica	Schonnherria	male	Pichincha	Quito	0.173861	-78.9337	536	NULL	2025-02-28	https://www.inaturalist.org/observations/263866795	NULL	NULL	NULL
QCAZI18620	PUCE	Xylocopa ecuadorica	Schonnherria	male	Pichincha	Quito	-0.223252	-78.5141	2814	G. Zapata	1992-01-26	NULL	NULL	NULL	NULL
QCAZI18634	PUCE	Xylocopa ecuadorica	Schonnherria	male	Pichincha	San Antonio de Pichincha	0.0045685	-78.4468	2435	M. López	1994-12-28	NULL	NULL	NULL	NULL
QCAZI18566	PUCE	Xylocopa ecuadorica	Schonnherria	male	Pichincha	San Antonio de Pichincha	0.0045685	-78.4468	2435	P. Tufiño	1992-07-04	NULL	NULL	NULL	NULL
INAT240910267	iNaturalist	Xylocopa ecuadorica	Schonnherria	male	Pichincha	San Miguel de los Bancos	-0.0596056	-78.7786	1253	NULL	2024-01-07	https://www.inaturalist.org/observations/240910267	NULL	NULL	NULL
QCAZI18586	PUCE	Xylocopa ecuadorica	Schonnherria	male	Pichincha	Tumbaco	-0.210691	-78.3956	2351	P. Salvador	1994-06-17	NULL	NULL	NULL	NULL
INAT237451353	iNaturalist	Xylocopa ecuadorica	Schonnherria	male	Zamora Chinchipe	Chinchipe	-4.55258	-79.133	1585	NULL	2024-08-23	https://www.inaturalist.org/observations/237451353	NULL	NULL	NULL
LIT004	Literature	Xylocopa ecuadorica	Schonnherria	NULL	El Oro	Puyango	-3.83013	-79.9467	350	C. Rasmussen	2001-02-01	NULL	Rasmussen, C. (2004). Bees from southern Ecuador. Lyonia, 7, 35.	NULL	NULL
CASENT8511745	GBIF	Xylocopa ecuadorica	Schonnherria	NULL	Esmeraldas	Luis Vargas Torres	0.875851	-78.7945	66	Y. Mexia	1936-12-01	https://www.gbif.org/occurrence/5199928333	NULL	NULL	NULL
KU1232830	GBIF	Xylocopa ecuadorica	Schonnherria	NULL	Esmeraldas	San Mateo	0.89169	-79.6331	13	NULL	1956-09-23	https://www.gbif.org/occurrence/894567843	NULL	NULL	NULL
KU1232831	GBIF	Xylocopa ecuadorica	Schonnherria	NULL	Esmeraldas	San Mateo	0.89169	-79.6331	13	NULL	1956-11-01	https://www.gbif.org/occurrence/894567866	NULL	NULL	NULL
INAT103607680	iNaturalist	Xylocopa ecuadorica	Schonnherria	NULL	Pichincha	Quito	-0.19785	-78.4039	2283	NULL	2021-12-24	https://www.inaturalist.org/observations/103607680	NULL	NULL	NULL
RAA 242	INABIO	Xylocopa ecuadorica	Schonnherria	female	Pichincha	Pedro Vicente Maldonado	0.0623	-79.147	427	R. Andreocci	2020-02-04	NULL	NULL	NULL	NULL
INAT143018677	iNaturalist	Xylocopa lucida	Schonnherria	female	Orellana	Aguarico	-0.637839	-76.1501	220	NULL	2022-10-27	https://www.inaturalist.org/observations/143018677	NULL	NULL	NULL
INAT143352373	iNaturalist	Xylocopa lucida	Schonnherria	female	Orellana	Aguarico	-0.637701	-76.1501	221	NULL	2022-11-06	https://www.inaturalist.org/observations/143352373	NULL	NULL	NULL
INAT284611692	iNaturalist	Xylocopa lucida	Schonnherria	female	Orellana	Aguarico	-0.637972	-76.1494	221	NULL	2025-05-27	https://www.inaturalist.org/observations/284611692	NULL	NULL	NULL
INAT141348340	iNaturalist	Xylocopa lucida	Schonnherria	female	Orellana	Orellana	-0.674074	-76.3968	217	NULL	2022-10-24	https://www.inaturalist.org/observations/141348340	NULL	NULL	NULL
INAT141348344	iNaturalist	Xylocopa lucida	Schonnherria	female	Orellana	Orellana	-0.674074	-76.3968	217	NULL	2022-10-24	https://www.inaturalist.org/observations/141348344	NULL	NULL	NULL
INAT141380019	iNaturalist	Xylocopa lucida	Schonnherria	female	Orellana	Orellana	-0.674009	-76.3967	217	NULL	2022-10-24	https://www.inaturalist.org/observations/141380019	NULL	NULL	NULL
AMNH_BEE 00275321	GBIF	Xylocopa lucida	Schonnherria	female	Orellana	Parque Nacional Yasuní	-0.636917	-76.1504	228	J. S. Ascher	2012-01-22	https://www.gbif.org/occurrence/2804671563	NULL	NULL	NULL
AMNH_BEE 00275323	GBIF	Xylocopa lucida	Schonnherria	female	Orellana	Parque Nacional Yasuní	-0.636917	-76.1504	228	J. S. Ascher	2012-01-22	https://www.gbif.org/occurrence/2804676971	NULL	NULL	NULL
AMNH_BEE 00275324	GBIF	Xylocopa lucida	Schonnherria	female	Orellana	Parque Nacional Yasuní	-0.636917	-76.1504	228	J. S. Ascher	2012-01-22	https://www.gbif.org/occurrence/2804680856	NULL	NULL	NULL
AMNH_BEE 00275322	GBIF	Xylocopa lucida	Schonnherria	female	Orellana	Parque Nacional Yasuní	-0.636917	-76.1504	228	J. S. Ascher	2012-01-22	https://www.gbif.org/occurrence/2804818011	NULL	NULL	NULL
AMNH_BEE 00275320	GBIF	Xylocopa lucida	Schonnherria	female	Orellana	Parque Nacional Yasuní	-0.636917	-76.1504	228	J. S. Ascher	2012-01-22	https://www.gbif.org/occurrence/2804820620	NULL	NULL	NULL
QCAZI280540	PUCE	Xylocopa lucida	Schonnherria	female	Orellana	Parque Nacional Yasuní	-0.67131	-76.4005	240	A. Argoti	2013-03-13	NULL	NULL	Ex: Attracted by Urine	NULL
QCAZI280648	PUCE	Xylocopa lucida	Schonnherria	female	Orellana	Parque Nacional Yasuní	-0.674289	-76.3973	218	R. Hidalgo	2014-12-10	NULL	NULL	Ex: Necrophagus trap	NULL
QCAZI280649	PUCE	Xylocopa lucida	Schonnherria	female	Orellana	Parque Nacional Yasuní	-0.67131	-76.4005	240	N. Calvache	2016-02-20	NULL	NULL	Ex: Rotten meat	NULL
QCAZI280521	PUCE	Xylocopa lucida	Schonnherria	female	Orellana	Parque Nacional Yasuní	-0.636922	-76.1504	229	J. S. Ascher	2012-01-22	NULL	NULL	NULL	NULL
QCAZI18609	PUCE	Xylocopa lucida	Schonnherria	female	Orellana	Parque Nacional Yasuní	-0.6761	-76.3752	230	A. Paredes	1994-12-12	NULL	NULL	NULL	NULL
QCAZI280647	PUCE	Xylocopa lucida	Schonnherria	female	Orellana	Parque Nacional Yasuní	-0.674265	-76.3974	218	D. Naranjo	2016-02-20	NULL	NULL	NULL	NULL
QCAZI60423	PUCE	Xylocopa lucida	Schonnherria	female	Orellana	Parque Nacional Yasuní	-0.678193	-76.3966	246	E. Baus	1997-11-01	NULL	NULL	NULL	NULL
QCAZI60424	PUCE	Xylocopa lucida	Schonnherria	female	Orellana	Parque Nacional Yasuní	-0.678193	-76.3966	246	E. Baus	1997-11-01	NULL	NULL	NULL	NULL
QCAZI280650	PUCE	Xylocopa lucida	Schonnherria	female	Orellana	Parque Nacional Yasuní	-0.67131	-76.4005	240	E. Rea	2016-02-19	NULL	NULL	NULL	NULL
QCAZI280652	PUCE	Xylocopa lucida	Schonnherria	female	Orellana	Parque Nacional Yasuní	-0.67131	-76.4005	240	E. Rea	2016-02-19	NULL	NULL	NULL	NULL
QCAZI60425	PUCE	Xylocopa lucida	Schonnherria	female	Orellana	Parque Nacional Yasuní	-0.835421	-76.367	252	F. Maza	1997-09-10	NULL	NULL	NULL	NULL
QCAZI60426	PUCE	Xylocopa lucida	Schonnherria	female	Orellana	Parque Nacional Yasuní	-0.678193	-76.3966	246	G. Onore	1997-06-04	NULL	NULL	NULL	NULL
QCAZI60427	PUCE	Xylocopa lucida	Schonnherria	female	Orellana	Parque Nacional Yasuní	-0.678193	-76.3966	246	G. Onore	1997-06-04	NULL	NULL	NULL	NULL
QCAZI60428	PUCE	Xylocopa lucida	Schonnherria	female	Orellana	Parque Nacional Yasuní	-0.678193	-76.3966	246	G. Onore	1997-06-03	NULL	NULL	NULL	NULL
QCAZI280653	PUCE	Xylocopa lucida	Schonnherria	female	Orellana	Parque Nacional Yasuní	-0.67131	-76.4005	240	J. Franco	2016-02-20	NULL	NULL	NULL	NULL
QCAZI280522	PUCE	Xylocopa lucida	Schonnherria	female	Orellana	Parque Nacional Yasuní	-0.67419	-76.3969	217	M. Tacuri	2016-02-20	NULL	NULL	NULL	NULL
QCAZI280651	PUCE	Xylocopa lucida	Schonnherria	female	Orellana	Parque Nacional Yasuní	-0.67131	-76.4005	240	N. Calvache	2016-02-18	NULL	NULL	NULL	NULL
QCAZI280654	PUCE	Xylocopa lucida	Schonnherria	female	Orellana	Parque Nacional Yasuní	-0.67419	-76.3969	217	S. Palacios	2016-02-19	NULL	NULL	NULL	NULL
QCAZI19744	PUCE	Xylocopa lucida	Schonnherria	female	Orellana	Parque Nacional Yasuní	-0.674289	-76.3973	218	Steve	1998-10-22	NULL	NULL	NULL	NULL
QCAZI19745	PUCE	Xylocopa lucida	Schonnherria	female	Orellana	Parque Nacional Yasuní	-0.674289	-76.3973	218	Steve	1998-10-22	NULL	NULL	NULL	NULL
QCAZI19746	PUCE	Xylocopa lucida	Schonnherria	female	Orellana	Parque Nacional Yasuní	-0.674289	-76.3973	218	Steve	1998-10-22	NULL	NULL	NULL	NULL
QCAZI18895	PUCE	Xylocopa lucida	Schonnherria	female	Orellana	Puerto Francisco de Orellana (Coca)	-0.461673	-76.9931	253	G. Onore	1985-05-01	NULL	NULL	NULL	NULL
RE21-UD-HYM-0134	BOLD	Xylocopa lucida	Schonnherria	male	Esmeraldas	San Miguel	0.557	-79.18	164	U. M. Diniz	2023-11-06	https://portal.boldsystems.org/record/SPIII134-24	NULL	NULL	NULL
KU1247778	GBIF	Xylocopa lucida	Schonnherria	NULL	Sucumbios	Limoncocha	-0.4	-76.6	245	M. Naumann	1970-07-25	https://www.gbif.org/occurrence/894569218	NULL	NULL	NULL
KU187596	GBIF	Xylocopa lucida	Schonnherria	NULL	Sucumbios	Providencia	-0.4706	-76.4597	246	D. Brzoska	1999-03-24	https://www.gbif.org/occurrence/1234293030	NULL	NULL	NULL
QCAZI280659	PUCE	Xylocopa metallica	Schonnherria	female	Orellana	Parque Nacional Yasuní	-0.674325	-76.3975	218	E. Moreno	2017-08-01	NULL	NULL	NULL	NULL
NHMUK013620977	BMNH	Xylocopa metallica	Schonnherria	female	Sucumbios	Pañacocha	-0.398069	-76.1278	219	M. Cooper	1990-07-08	NULL	NULL	NULL	NULL
USNMENT01615774	GBIF	Xylocopa muscaria	Schonnherria	female	NULL	NULL	NULL	NULL	NULL	C.F. Baker	NULL	https://www.gbif.org/occurrence/2900391740	Hurd, P. D., Jr. (1978). An annotated catalog of the carpenter bees (genus Xylocopa Latreille) of the Western Hemisphere. Washington, D.C.: Smithsonian Institution Press.	NULL	NULL
USNMENT01615955	GBIF	Xylocopa muscaria	Schonnherria	female	NULL	NULL	NULL	NULL	NULL	C.F. Baker	NULL	https://www.gbif.org/occurrence/2900438096	Hurd, P. D., Jr. (1978). An annotated catalog of the carpenter bees (genus Xylocopa Latreille) of the Western Hemisphere. Washington, D.C.: Smithsonian Institution Press.	NULL	NULL
USNMENT01615912	GBIF	Xylocopa muscaria	Schonnherria	female	NULL	NULL	NULL	NULL	NULL	C.F. Baker	NULL	https://www.gbif.org/occurrence/2900459491	Hurd, P. D., Jr. (1978). An annotated catalog of the carpenter bees (genus Xylocopa Latreille) of the Western Hemisphere. Washington, D.C.: Smithsonian Institution Press.	NULL	NULL
USNMENT01611538	GBIF	Xylocopa muscaria	Schonnherria	female	NULL	NULL	NULL	NULL	NULL	C.F. Baker	NULL	https://www.gbif.org/occurrence/2900463707	Hurd, P. D., Jr. (1978). An annotated catalog of the carpenter bees (genus Xylocopa Latreille) of the Western Hemisphere. Washington, D.C.: Smithsonian Institution Press.	NULL	NULL
USNMENT01615641	GBIF	Xylocopa muscaria	Schonnherria	female	NULL	NULL	NULL	NULL	NULL	C.F. Baker	NULL	https://www.gbif.org/occurrence/2900478740	Hurd, P. D., Jr. (1978). An annotated catalog of the carpenter bees (genus Xylocopa Latreille) of the Western Hemisphere. Washington, D.C.: Smithsonian Institution Press.	NULL	NULL
INAT262896960	iNaturalist	Xylocopa ornata	Schonnherria	female	Pastaza	Pastaza	-1.73261	-77.1093	300	NULL	2025-02-15	https://www.inaturalist.org/observations/262896960	NULL	NULL	NULL
INAT309376356	iNaturalist	Xylocopa ornata	Schonnherria	female	Pastaza	Pastaza	-1.6176	-77.8414	942	NULL	2025-08-23	https://www.inaturalist.org/observations/309376356	NULL	NULL	NULL
KU00158	PUCE	Xylocopa ornata	Schonnherria	female	Pastaza	Villano	-1.50585	-77.5098	349	A. Argoti	2006-08-13	NULL	NULL	NULL	NULL
INAT319012889	iNaturalist	Xylocopa ornata	Schonnherria	female	Sucumbios	Gonzalo Pizarro	-0.0262195	-77.3866	629	NULL	2025-08-30	https://www.inaturalist.org/observations/319012889	NULL	NULL	NULL
INAT298418430	iNaturalist	Xylocopa ornata	Schonnherria	female	Sucumbios	Putumayo	0.114827	-75.8763	223	NULL	2025-07-05	https://www.inaturalist.org/observations/298418430	NULL	NULL	NULL
MECN-EN 34811	INABIO	Xylocopa ornata	Schonnherria	female	Pastaza	Capahuari	-2.06623	-77.1754	329	A. Hernandez	2023-11-27	NULL	NULL	NULL	NULL
USNMENT01117614	GBIF	Xylocopa piurensis	Schonnherria	female	NULL	NULL	NULL	NULL	NULL	W. von Hagen	NULL	https://www.gbif.org/occurrence/2900416416	NULL	NULL	NULL
CASENT8528044	GBIF	Xylocopa piurensis	Schonnherria	NULL	El Oro	Arenillas	-3.54096	-80.1353	31	E. Schlinger	1955-01-22	https://www.gbif.org/occurrence/5083412429	Hurd, P. D., Jr. (1978). An annotated catalog of the carpenter bees (genus Xylocopa Latreille) of the Western Hemisphere. Washington, D.C.: Smithsonian Institution Press.	NULL	NULL
QCAZI60481	PUCE	Xylocopa sp. 3	Schonnherria	female	Carchi	El Juncal	0.43555	-77.9629	1655	G. Onore	2003-01-03	NULL	NULL	NULL	NULL
NHMUK013620979	BMNH	Xylocopa sp. 3	Schonnherria	female	Imbabura	Ibarra	0.347147	-78.1324	2207	M. Cooper	NULL	NULL	NULL	NULL	NULL
QCAZI280526	PUCE	Xylocopa sp. 3	Schonnherria	female	Imbabura	Ibarra	0.36164	-78.2013	2338	C. Pupiales	2015-05-09	NULL	NULL	NULL	NULL
QCAZI18894	PUCE	Xylocopa sp. 3	Schonnherria	female	Imbabura	San Francisco de Natabuela	0.339349	-78.1929	2417	F. Bravo	1985-02-01	NULL	NULL	NULL	NULL
QCAZI60475	PUCE	Xylocopa sp. 3	Schonnherria	female	Imbabura	Tanguarín	0.313727	-78.1835	2562	L. Figueroa	2003-11-14	NULL	NULL	NULL	NULL
QCAZI18885	PUCE	Xylocopa sp. 3	Schonnherria	male	Imbabura	Urcuquí	0.420038	-78.1941	2302	G. Onore	1986-08-01	NULL	NULL	NULL	NULL
QCAZI18531	PUCE	Xylocopa sp. 4	Schonnherria	female	Cotopaxi	San Francisco de las Pampas	-0.440357	-78.9666	1591	G. Onore	1985-01-01	NULL	NULL	NULL	NULL
INAT337398166	iNaturalist	Xylocopa sp. 4	Schonnherria	female	Pichincha	Mashpi	0.176889	-78.9323	609	NULL	2026-02-03	https://www.inaturalist.org/observations/337398166	NULL	NULL	NULL
LOUNAZ-I 0028068	UNL	Xylocopa sp. 5	Schonnherria	NULL	Loja	Ceiba Chica	-4.3109	-80.2161	223	T. Atocha	2018-03-17	NULL	NULL	NULL	NULL
INABIO-007	INABIO	Xylocopa viridigastra	Schonnherria	male	Pichincha	Quito	-0.236133	-78.5157	2797	A. Lopez	2022-11-18	NULL	NULL	NULL	NULL
INABIO-008	INABIO	Xylocopa viridigastra	Schonnherria	male	Pichincha	Cayambe	-0.040558	-78.1404	3256	D. Simbaña	2017-07-01	NULL	NULL	NULL	NULL
INABIO-009	INABIO	Xylocopa viridigastra	Schonnherria	male	Pichincha	Cayambe	-0.040558	-78.1404	3256	D. Simbaña	2017-07-01	NULL	NULL	NULL	NULL
INABIO-010	INABIO	Xylocopa viridigastra	Schonnherria	male	Pichincha	Quito	-0.22305	-78.4998	2897	J. Yanez	2018-08-16	NULL	NULL	NULL	NULL
INABIO-011	INABIO	Xylocopa viridigastra	Schonnherria	male	Pichincha	Quito	-0.22305	-78.4998	2897	J. Yanez	2017-12-07	NULL	NULL	NULL	NULL
INABIO-012	INABIO	Xylocopa viridigastra	Schonnherria	male	Pichincha	Quito	-0.22305	-78.4998	2897	J. Yanez	2017-12-07	NULL	NULL	NULL	NULL
INABIO-017	INABIO	Xylocopa viridigastra	Schonnherria	female	Pichincha	San Antonio de Pichincha	-0.00777	-78.4508	2437	A. Hernandez	2024-08-15	NULL	NULL	NULL	NULL
INABIO-018	INABIO	Xylocopa viridigastra	Schonnherria	female	Pichincha	Quito	-0.236133	-78.5157	2797	A. Lopez	2022-11-18	NULL	NULL	NULL	NULL
INABIO-019	INABIO	Xylocopa viridigastra	Schonnherria	female	Pichincha	Quito	-0.236133	-78.5157	2797	A. Lopez	2022-11-18	NULL	NULL	NULL	NULL
INABIO-020	INABIO	Xylocopa viridigastra	Schonnherria	female	Pichincha	Quito	-0.236133	-78.5157	2797	A. Lopez	2022-11-18	NULL	NULL	NULL	NULL
INABIO-021	INABIO	Xylocopa viridigastra	Schonnherria	female	Pichincha	Quito	-0.236133	-78.5157	2797	A. Lopez	2022-11-18	NULL	NULL	NULL	NULL
INABIO-027	INABIO	Xylocopa viridigastra	Schonnherria	female	Pichincha	Quito	-0.18607	-78.4851	2777	A. Hernández	2025-10-20	NULL	NULL	NULL	NULL
INABIO-028	INABIO	Xylocopa viridigastra	Schonnherria	female	Pichincha	Quito	-0.18607	-78.4851	2777	A. Hernández	2025-10-20	NULL	NULL	NULL	NULL
MECN 12823	INABIO	Xylocopa viridigastra	Schonnherria	male	Pichincha	Angamarca	-0.290371	-78.4257	2523	F. Bravo	1985-03-01	NULL	NULL	Ex: Nido XI	NULL
MECN 12824	INABIO	Xylocopa viridigastra	Schonnherria	male	Pichincha	Angamarca	-0.290371	-78.4257	2523	F. Bravo	1985-03-01	NULL	NULL	Ex: Nido XI	NULL
MECN 12827	INABIO	Xylocopa viridigastra	Schonnherria	male	Pichincha	Angamarca	-0.290371	-78.4257	2523	F. Bravo	1985-03-01	NULL	NULL	Ex: Nido XI	NULL
MECN 12828	INABIO	Xylocopa viridigastra	Schonnherria	female	Pichincha	Angamarca	-0.290371	-78.4257	2523	F. Bravo	1985-03-01	NULL	NULL	NULL	NULL
MECN 12829	INABIO	Xylocopa viridigastra	Schonnherria	female	Pichincha	Angamarca	-0.290371	-78.4257	2523	F. Bravo	1985-03-01	NULL	NULL	NULL	NULL
MECN 12831	INABIO	Xylocopa viridigastra	Schonnherria	male	Pichincha	Perucho	0.112343	-78.4198	1996	F. Bravo	1985-10-01	NULL	NULL	NULL	NULL
INAT106014616	iNaturalist	Xylocopa viridigastra	Schonnherria	female	Azuay	Cuenca	-2.899	-79.0122	2542	NULL	2022-02-01	https://www.inaturalist.org/observations/106014616	NULL	NULL	NULL
INAT182986170	iNaturalist	Xylocopa viridigastra	Schonnherria	female	Azuay	Cuenca	-2.85629	-78.9666	2569	NULL	2023-09-12	https://www.inaturalist.org/observations/182986170	NULL	NULL	NULL
QCAZI280752	PUCE	Xylocopa viridigastra	Schonnherria	female	Azuay	Cuenca	-2.8961	-79.0112	2554	R. Ontaneda	2025-09-29	NULL	NULL	Ex: Salvia microphylla	NULL
MZUA - EN49203	UDA	Xylocopa viridigastra	Schonnherria	female	Azuay	Cuenca	-2.91936	-79.0008	2520	L. González	2023-09-27	NULL	NULL	NULL	NULL
MZUA - EN49204	UDA	Xylocopa viridigastra	Schonnherria	female	Azuay	Cuenca	-2.91936	-79	2520	N. Cevallos	2023-11-15	NULL	NULL	NULL	NULL
QCAZI60403	PUCE	Xylocopa viridigastra	Schonnherria	female	Bolívar	Cashca Totoras	-1.73449	-78.961	3131	F. Maza	2000-10-05	NULL	NULL	NULL	NULL
QCAZI60404	PUCE	Xylocopa viridigastra	Schonnherria	female	Bolívar	Cashca Totoras	-1.73449	-78.961	3131	F. Maza	2000-10-05	NULL	NULL	NULL	NULL
QCAZI18933	PUCE	Xylocopa viridigastra	Schonnherria	female	Bolívar	Cashca Totoras	-1.73449	-78.961	3131	M. García	1987-05-01	NULL	NULL	NULL	NULL
QCAZI18853	PUCE	Xylocopa viridigastra	Schonnherria	female	Bolívar	Santa Lucía	-1.47601	-79.2266	677	G. Onore	1986-08-01	NULL	NULL	NULL	NULL
QCAZI18306	PUCE	Xylocopa viridigastra	Schonnherria	female	Bolívar	Santiago	-1.70021	-79.0052	2571	L. Coloma	1986-06-01	NULL	NULL	NULL	NULL
QCAZI18519	PUCE	Xylocopa viridigastra	Schonnherria	female	Bolívar	Santiago	-1.70021	-79.0052	2571	L. Coloma	1986-06-01	NULL	NULL	NULL	NULL
QCAZI18900	PUCE	Xylocopa viridigastra	Schonnherria	female	Bolívar	Santiago	-1.70021	-79.0052	2571	L. Coloma	1986-06-01	NULL	NULL	NULL	NULL
QCAZI18930	PUCE	Xylocopa viridigastra	Schonnherria	female	Bolívar	Santiago	-1.70021	-79.0052	2571	L. Coloma	1986-06-01	NULL	NULL	NULL	NULL
INAT176691394	iNaturalist	Xylocopa viridigastra	Schonnherria	female	Cañar	Cañar	-2.45013	-79.0381	2707	NULL	2023-07-30	https://www.inaturalist.org/observations/176691394	NULL	NULL	NULL
AMNH_BEE 00021512	GBIF	Xylocopa viridigastra	Schonnherria	female	Cañar	Pimo	-2.43333	-78.9833	3109	L. E. Pena	1970-11-12	https://www.gbif.org/occurrence/2804709440	NULL	NULL	NULL
USNMENT01612102	GBIF	Xylocopa viridigastra	Schonnherria	female	Cotopaxi	Macuchi	-0.930392	-79.0471	1619	A. E. Michelbacher	1965-02-05	https://www.gbif.org/occurrence/2900408607	NULL	NULL	NULL
QCAZI18870	PUCE	Xylocopa viridigastra	Schonnherria	female	Cotopaxi	Nudo Tiopullo	-0.55	-78.5833	3068	E. Martínez	1981-09-01	NULL	NULL	NULL	NULL
QCAZI18932	PUCE	Xylocopa viridigastra	Schonnherria	female	Cotopaxi	Sigchos	-0.698761	-78.8862	2824	C. Suárez	1988-12-28	NULL	NULL	NULL	NULL
QCAZI18859	PUCE	Xylocopa viridigastra	Schonnherria	female	Cotopaxi	Sigchos	-0.698761	-78.8862	2824	G. Onore	1985-05-01	NULL	NULL	NULL	NULL
QCAZI18905	PUCE	Xylocopa viridigastra	Schonnherria	female	Cotopaxi	Sigchos	-0.698761	-78.8862	2824	G. Onore	1985-05-01	NULL	NULL	NULL	NULL
LOUNAZ-I 0028081	UNL	Xylocopa viridigastra	Schonnherria	female	El Oro	Piñas	-3.68066	-79.6818	1018	Eras Bustamante	2005-06-02	NULL	NULL	NULL	NULL
LOUNAZ-I 0028082	UNL	Xylocopa viridigastra	Schonnherria	female	El Oro	Piñas	-3.68066	-79.6818	1018	Eras Bustamante	2005-06-03	NULL	NULL	NULL	NULL
QCAZI18857	PUCE	Xylocopa viridigastra	Schonnherria	female	Imbabura	Atuntaqui	0.332385	-78.2163	2404	C. León	1988-04-19	NULL	NULL	NULL	NULL
QCAZI18877	PUCE	Xylocopa viridigastra	Schonnherria	female	Imbabura	Chachimbiro	0.460596	-78.2371	2503	F. Bravo	1984-11-18	NULL	NULL	NULL	NULL
QCAZI18601	PUCE	Xylocopa viridigastra	Schonnherria	female	Imbabura	Cotacachi	0.307122	-78.2647	2426	P. Vaca	1994-04-03	NULL	NULL	Ex: Lupinus	NULL
QCAZI18602	PUCE	Xylocopa viridigastra	Schonnherria	female	Imbabura	Cotacachi	0.307122	-78.2647	2426	P. Vaca	1994-04-03	NULL	NULL	Ex: Lupinus	NULL
QCAZI18599	PUCE	Xylocopa viridigastra	Schonnherria	female	Imbabura	Cotacachi	0.307122	-78.2647	2426	P. Vaca	1994-04-03	NULL	NULL	NULL	NULL
QCAZI280559	PUCE	Xylocopa viridigastra	Schonnherria	female	Imbabura	Zuleta	0.203889	-78.0911	2873	G. Rivera	2013-03-02	NULL	NULL	NULL	NULL
LOUNAZ-I 0028072	UNL	Xylocopa viridigastra	Schonnherria	female	Loja	Cariamanga	-4.32349	-79.5518	1972	L. Chamba	2018-03-17	NULL	NULL	NULL	NULL
LOUNAZ-I 0028071	UNL	Xylocopa viridigastra	Schonnherria	female	Loja	Cariamanga	-4.32717	-79.5564	1935	Ortega Rosales	2005-06-15	NULL	NULL	NULL	NULL
LOUNAZ-I 0028075	UNL	Xylocopa viridigastra	Schonnherria	female	Loja	La Argelia	-4.02348	-79.2035	2111	F. Pucha	2005-07-08	NULL	NULL	NULL	NULL
LOUNAZ-I 0028076	UNL	Xylocopa viridigastra	Schonnherria	female	Loja	La Argelia	-4.02348	-79.2035	2111	F. Pucha	2005-07-08	NULL	NULL	NULL	NULL
LOUNAZ-I 0028077	UNL	Xylocopa viridigastra	Schonnherria	female	Loja	La Argelia	-4.02348	-79.2035	2111	S. Orellana	2006-06-09	NULL	NULL	NULL	NULL
LOUNAZ-I 0027867	UNL	Xylocopa viridigastra	Schonnherria	female	Loja	Loja	-4.01989	-79.1835	2151	I. Chocho	NULL	NULL	NULL	Ex: Solanum quitoense	NULL
LOUNAZ-I 0028078	UNL	Xylocopa viridigastra	Schonnherria	female	Loja	Loja	-3.99521	-79.2022	2062	Andrade Villacres	2008-05-12	NULL	NULL	NULL	NULL
LOUNAZ-I 0028079	UNL	Xylocopa viridigastra	Schonnherria	female	Loja	Loja	-3.99521	-79.2022	2062	Armijos Roa	2008-06-18	NULL	NULL	NULL	NULL
LOUNAZ-I 0028080	UNL	Xylocopa viridigastra	Schonnherria	female	Loja	Loja	-3.99521	-79.2022	2062	Moncada y Zúñiga	2011-06-20	NULL	NULL	NULL	NULL
LOUNAZ-I 0028074	UNL	Xylocopa viridigastra	Schonnherria	female	Loja	Malacatos	-4.21868	-79.2606	1496	Cango-Uchuari	2011-06-18	NULL	NULL	NULL	NULL
LOUNAZ-I 0027821	UNL	Xylocopa viridigastra	Schonnherria	female	Loja	Orianga	-3.86944	-79.8667	1344	R. Calva	2015-03-04	NULL	NULL	Ex: Passiflora ligularis	NULL
LOUNAZ-I 0027810	UNL	Xylocopa viridigastra	Schonnherria	female	Loja	Purunuma	-4.21807	-79.3888	2554	M. Jhinson	2015-03-15	NULL	NULL	Ex: Zea mays	NULL
LOUNAZ-I 0027811	UNL	Xylocopa viridigastra	Schonnherria	female	Loja	Purunuma	-4.21807	-79.3888	2554	M. Jhinson	2015-03-15	NULL	NULL	Ex: Zea mays	NULL
LOUNAZ-I 0027812	UNL	Xylocopa viridigastra	Schonnherria	female	Loja	Purunuma	-4.21807	-79.3888	2554	M. Jhinson	2015-03-15	NULL	NULL	Ex: Zea mays	NULL
LOUNAZ-I 0027813	UNL	Xylocopa viridigastra	Schonnherria	female	Loja	Purunuma	-4.21807	-79.3888	2554	M. Jhinson	2015-03-15	NULL	NULL	Ex: Zea mays	NULL
LOUNAZ-I 0027814	UNL	Xylocopa viridigastra	Schonnherria	female	Loja	Purunuma	-4.21807	-79.3888	2554	M. Jhinson	2015-03-15	NULL	NULL	Ex: Zea mays	NULL
LOUNAZ-I 0027815	UNL	Xylocopa viridigastra	Schonnherria	female	Loja	Purunuma	-4.21807	-79.3888	2554	M. Jhinson	2015-03-15	NULL	NULL	Ex: Zea mays	NULL
LOUNAZ-I 0027816	UNL	Xylocopa viridigastra	Schonnherria	female	Loja	Purunuma	-4.21807	-79.3888	2554	M. Jhinson	2015-03-15	NULL	NULL	Ex: Zea mays	NULL
LOUNAZ-I 0027817	UNL	Xylocopa viridigastra	Schonnherria	female	Loja	Purunuma	-4.21807	-79.3888	2554	M. Jhinson	2015-03-15	NULL	NULL	Ex: Zea mays	NULL
LOUNAZ-I 0027818	UNL	Xylocopa viridigastra	Schonnherria	female	Loja	Purunuma	-4.21807	-79.3888	2554	M. Jhinson	2015-03-15	NULL	NULL	Ex: Zea mays	NULL
LOUNAZ-I 0027819	UNL	Xylocopa viridigastra	Schonnherria	female	Loja	Purunuma	-4.21807	-79.3888	2554	M. Jhinson	2015-03-15	NULL	NULL	Ex: Zea mays	NULL
LOUNAZ-I 0028092	UNL	Xylocopa viridigastra	Schonnherria	female	Loja	Purunuma	-4.2118	-79.3739	2427	J. Guayanay	2015-01-01	NULL	NULL	NULL	NULL
QCAZI18861	PUCE	Xylocopa viridigastra	Schonnherria	female	Loja	San Pedro	-3.94174	-79.4324	1699	J. Buestán	1987-05-15	NULL	NULL	NULL	NULL
LOUNAZ-I 0028070	UNL	Xylocopa viridigastra	Schonnherria	female	Loja	Tacamoros	-4.42241	-79.7429	2016	C. Amante	2008-05-21	NULL	NULL	NULL	NULL
LOUNAZ-I 0028073	UNL	Xylocopa viridigastra	Schonnherria	female	Loja	Vilcabamba	-4.26233	-79.2254	1595	Gonzalez Hurtado	2008-05-24	NULL	NULL	NULL	NULL
QCAZI18471	PUCE	Xylocopa viridigastra	Schonnherria	female	Los Rios	Centro Científico Río Palenque	-0.588047	-79.363	170	F. Campos	1980-04-09	NULL	NULL	NULL	NULL
QCAZI60411	PUCE	Xylocopa viridigastra	Schonnherria	female	Napo	El Capricho	-1.20361	-77.8519	589	N. Saenz	2003-06-14	NULL	NULL	NULL	NULL
QCAZI18596	PUCE	Xylocopa viridigastra	Schonnherria	female	Napo	El Chaco	-0.337632	-77.8096	1595	R. Paredes	1995-05-06	NULL	NULL	NULL	NULL
QCAZI280527	PUCE	Xylocopa viridigastra	Schonnherria	female	Napo	Yanayacu	-0.880322	-77.778	723	A. Padilla	2010-04-04	NULL	NULL	NULL	NULL
QCAZI18597	PUCE	Xylocopa viridigastra	Schonnherria	female	Orellana	Puerto Francisco de Orellana (Coca)	-0.461673	-76.9931	253	L. Cabrera	1992-01-10	NULL	NULL	NULL	NULL
MECN 12833	INABIO	Xylocopa viridigastra	Schonnherria	male	Pichincha	Perucho	0.112343	-78.4198	1996	F. Bravo	1985-10-01	NULL	NULL	NULL	NULL
MECN 12834	INABIO	Xylocopa viridigastra	Schonnherria	male	Pichincha	Perucho	0.112343	-78.4198	1996	F. Bravo	1985-10-01	NULL	NULL	NULL	NULL
QCAZI60409	PUCE	Xylocopa viridigastra	Schonnherria	female	Pichincha	Calacalí	0.00278	-78.5111	2863	L. Birnberg	2000-06-24	NULL	NULL	NULL	NULL
QCAZI18863	PUCE	Xylocopa viridigastra	Schonnherria	female	Pichincha	Cayambe	0.0425351	-78.1459	2816	C. Borja	1985-01-01	NULL	NULL	NULL	NULL
QCAZI18875	PUCE	Xylocopa viridigastra	Schonnherria	female	Pichincha	Cayambe	0.0425351	-78.1459	2816	J. Arregui	1984-12-01	NULL	NULL	NULL	NULL
QCAZI18867	PUCE	Xylocopa viridigastra	Schonnherria	female	Pichincha	Conocoto	-0.306949	-78.5019	2699	H. Pavón	1983-06-01	NULL	NULL	NULL	NULL
QCAZI280562	PUCE	Xylocopa viridigastra	Schonnherria	female	Pichincha	Conocoto	-0.29155	-78.4865	2561	J. Revelo	2016-03-19	NULL	NULL	NULL	NULL
QCAZI18526	PUCE	Xylocopa viridigastra	Schonnherria	female	Pichincha	Conocoto	-0.306949	-78.5019	2699	NULL	1988-11-22	NULL	NULL	NULL	NULL
MEPN-INV-49949	EPN	Xylocopa viridigastra	Schonnherria	female	Pichincha	Cruz Loma	-0.190963	-78.5379	3849	V. Carvajal	2001-12-01	NULL	NULL	NULL	NULL
QCAZI280565	PUCE	Xylocopa viridigastra	Schonnherria	female	Pichincha	Guagua Pichincha	-0.2383	-78.5885	3098	S. Serpa	2024-04-12	NULL	NULL	NULL	NULL
QCAZI18476	PUCE	Xylocopa viridigastra	Schonnherria	female	Pichincha	Guayllabamba	-0.0639882	-78.3501	2135	C. Vénédictoff	1973-06-02	NULL	NULL	NULL	NULL
QCAZI18845	PUCE	Xylocopa viridigastra	Schonnherria	female	Pichincha	Guayllabamba	-0.0639882	-78.3501	2135	C. Vénédictoff	1973-06-02	NULL	NULL	NULL	NULL
QCAZI18917	PUCE	Xylocopa viridigastra	Schonnherria	female	Pichincha	Guayllabamba	-0.0639882	-78.3501	2135	C. Vénédictoff	1973-06-02	NULL	NULL	NULL	NULL
QCAZI60468	PUCE	Xylocopa viridigastra	Schonnherria	female	Pichincha	Guayllabamba	-0.05556	-78.3403	2148	L. Torres	2000-01-10	NULL	NULL	NULL	NULL
QCAZI60465	PUCE	Xylocopa viridigastra	Schonnherria	female	Pichincha	Guayllabamba	-0.05556	-78.3403	2148	V. Sandoya	1999-07-09	NULL	NULL	NULL	NULL
QCAZI60469	PUCE	Xylocopa viridigastra	Schonnherria	female	Pichincha	Guayllabamba	-0.05556	-78.3403	2148	V. Sandoya	1999-07-09	NULL	NULL	NULL	NULL
QCAZI281153	PUCE	Xylocopa viridigastra	Schonnherria	female	Pichincha	Ilalo	-0.243089	-78.4091	2846	R. Ontaneda	2025-08-26	NULL	NULL	NULL	NULL
QCAZI280686	PUCE	Xylocopa viridigastra	Schonnherria	female	Pichincha	Jatumpungo	-0.370815	-78.4215	2651	A. Barragán	2025-04-06	NULL	NULL	NULL	NULL
QCAZI280687	PUCE	Xylocopa viridigastra	Schonnherria	female	Pichincha	Jatumpungo	-0.370815	-78.4215	2651	A. Barragán	2025-04-06	NULL	NULL	NULL	NULL
QCAZI18910	PUCE	Xylocopa viridigastra	Schonnherria	female	Pichincha	La Merced	-0.29776	-78.3944	2564	P. Casares	1988-01-03	NULL	NULL	NULL	NULL
QCAZI60498	PUCE	Xylocopa viridigastra	Schonnherria	female	Pichincha	Nanegalito	0.06667	-78.6806	1524	D. Torres	2004-01-24	NULL	NULL	NULL	NULL
QCAZI60488	PUCE	Xylocopa viridigastra	Schonnherria	female	Pichincha	Pedro Vicente Maldonado	0.0833333	-79.0333	641	A. Camacho	2002-06-30	NULL	NULL	NULL	NULL
QCAZI18811	PUCE	Xylocopa viridigastra	Schonnherria	female	Pichincha	Pifo	-0.232026	-78.337	2613	A. Salazar	1984-07-01	NULL	NULL	NULL	NULL
QCAZI18787	PUCE	Xylocopa viridigastra	Schonnherria	female	Pichincha	Pifo	-0.232026	-78.337	2613	M. García	1984-07-01	NULL	NULL	NULL	NULL
QCAZI18807	PUCE	Xylocopa viridigastra	Schonnherria	female	Pichincha	Pifo	-0.232026	-78.337	2613	Y. Carvajal	1984-06-03	NULL	NULL	NULL	NULL
QCAZI18808	PUCE	Xylocopa viridigastra	Schonnherria	female	Pichincha	Pifo	-0.232026	-78.337	2613	Y. Carvajal	1984-07-03	NULL	NULL	NULL	NULL
QCAZI18809	PUCE	Xylocopa viridigastra	Schonnherria	female	Pichincha	Pifo	-0.232026	-78.337	2613	Y. Carvajal	1984-07-03	NULL	NULL	NULL	NULL
QCAZI18816	PUCE	Xylocopa viridigastra	Schonnherria	female	Pichincha	Pifo	-0.232026	-78.337	2613	Y. Carvajal	1984-06-03	NULL	NULL	NULL	NULL
AMNH_BEE 00166237	GBIF	Xylocopa viridigastra	Schonnherria	female	Pichincha	Pomasqui	-0.05	-78.45	2445	L. E. Pena	1965-06-06	https://www.gbif.org/occurrence/2804776209	NULL	NULL	NULL
QCAZI60476	PUCE	Xylocopa viridigastra	Schonnherria	female	Pichincha	Puembo	-0.17506	-78.3543	2317	G. Granda	1997-03-02	NULL	NULL	NULL	NULL
BIOUG91314-E02	BOLD	Xylocopa viridigastra	Schonnherria	female	Pichincha	Pululahua	0.022	-78.502	3072	D. Inclan	2020-05-03	https://portal.boldsystems.org/record/EMPUL4590-22	NULL	NULL	NULL
MECN 12836	INABIO	Xylocopa viridigastra	Schonnherria	female	Pichincha	Quito	-0.223252	-78.5141	2814	D. Bastidas	1986-01-01	NULL	NULL	NULL	NULL
QCAZI18623	PUCE	Xylocopa viridigastra	Schonnherria	female	Pichincha	Pululahua	0.0444811	-78.4816	2523	X. Marin	1994-06-11	NULL	NULL	NULL	NULL
USNMENT01613546	GBIF	Xylocopa viridigastra	Schonnherria	female	Pichincha	Quito	-0.223252	-78.5141	2814	J. Foerster	1956-04-08	https://www.gbif.org/occurrence/2900462502	NULL	NULL	NULL
INAT111609163	iNaturalist	Xylocopa viridigastra	Schonnherria	female	Pichincha	Quito	-0.19791	-78.4039	2283	NULL	2022-04-10	https://www.inaturalist.org/observations/111609163	NULL	NULL	NULL
INAT162914768	iNaturalist	Xylocopa viridigastra	Schonnherria	female	Pichincha	Quito	-0.126136	-78.5177	3044	NULL	2023-05-19	https://www.inaturalist.org/observations/162914768	NULL	NULL	NULL
INAT163231845	iNaturalist	Xylocopa viridigastra	Schonnherria	female	Pichincha	Quito	0.06793	-78.3949	2126	NULL	2023-05-21	https://www.inaturalist.org/observations/163231845	NULL	NULL	NULL
INAT163408779	iNaturalist	Xylocopa viridigastra	Schonnherria	female	Pichincha	Quito	-0.15714	-78.3226	2588	NULL	2023-05-13	https://www.inaturalist.org/observations/163408779	NULL	NULL	NULL
INAT178764432	iNaturalist	Xylocopa viridigastra	Schonnherria	female	Pichincha	Quito	-0.18858	-78.4846	2862	NULL	2023-08-16	https://www.inaturalist.org/observations/178764432	NULL	NULL	NULL
INAT181267458	iNaturalist	Xylocopa viridigastra	Schonnherria	female	Pichincha	Quito	-0.001943	-78.458	2494	NULL	2023-09-01	https://www.inaturalist.org/observations/181267458	NULL	NULL	NULL
INAT204526422	iNaturalist	Xylocopa viridigastra	Schonnherria	female	Pichincha	Quito	-0.185756	-78.4858	2782	NULL	2024-03-28	https://www.inaturalist.org/observations/204526422	NULL	NULL	NULL
INAT246547628	iNaturalist	Xylocopa viridigastra	Schonnherria	female	Pichincha	Quito	-0.1858	-78.4857	2862	NULL	2024-10-07	https://www.inaturalist.org/observations/246547628	NULL	NULL	NULL
INAT257134208	iNaturalist	Xylocopa viridigastra	Schonnherria	female	Pichincha	Quito	-0.167787	-78.4823	2781	NULL	2025-01-02	https://www.inaturalist.org/observations/257134208	NULL	NULL	NULL
INAT273558628	iNaturalist	Xylocopa viridigastra	Schonnherria	female	Pichincha	Quito	-0.1763	-78.461	2966	NULL	2025-04-19	https://www.inaturalist.org/observations/273558628	NULL	NULL	NULL
INAT293611216	iNaturalist	Xylocopa viridigastra	Schonnherria	female	Pichincha	Quito	-0.1763	-78.461	2740	NULL	2025-06-28	https://www.inaturalist.org/observations/293611216	NULL	NULL	NULL
INAT296641350	iNaturalist	Xylocopa viridigastra	Schonnherria	female	Pichincha	Quito	-0.208571	-78.4908	2803	NULL	2025-07-09	https://www.inaturalist.org/observations/296641350	NULL	NULL	NULL
INAT296643828	iNaturalist	Xylocopa viridigastra	Schonnherria	female	Pichincha	Quito	-0.20881	-78.4909	2827	NULL	2025-07-09	https://www.inaturalist.org/observations/296643828	NULL	NULL	NULL
INAT298449705	iNaturalist	Xylocopa viridigastra	Schonnherria	female	Pichincha	Quito	-0.164344	-78.2966	2756	NULL	2025-07-16	https://www.inaturalist.org/observations/298449705	NULL	NULL	NULL
INAT303127253	iNaturalist	Xylocopa viridigastra	Schonnherria	female	Pichincha	Quito	-0.152557	-78.4884	2803	NULL	2025-08-01	https://www.inaturalist.org/observations/303127253	NULL	NULL	NULL
INAT309054278	iNaturalist	Xylocopa viridigastra	Schonnherria	female	Pichincha	Quito	-0.1763	-78.461	2966	NULL	2025-08-24	https://www.inaturalist.org/observations/309054278	NULL	NULL	NULL
INAT69415735	iNaturalist	Xylocopa viridigastra	Schonnherria	female	Pichincha	Quito	-0.0634696	-78.4253	2751	NULL	2021-02-08	https://www.inaturalist.org/observations/69415735	NULL	NULL	NULL
INAT72167321	iNaturalist	Xylocopa viridigastra	Schonnherria	female	Pichincha	Quito	-0.259134	-78.5405	2843	NULL	2021-03-27	https://www.inaturalist.org/observations/72167321	NULL	NULL	NULL
INAT81496822	iNaturalist	Xylocopa viridigastra	Schonnherria	female	Pichincha	Quito	-0.03572	-78.4548	2538	NULL	2021-03-21	https://www.inaturalist.org/observations/81496822	NULL	NULL	NULL
MEPN-INV-49951	EPN	Xylocopa viridigastra	Schonnherria	female	Pichincha	Quito	-0.223252	-78.5141	2814	M. Bersosa	1997-05-10	NULL	NULL	NULL	NULL
MEPN-INV-49956	EPN	Xylocopa viridigastra	Schonnherria	female	Pichincha	Quito	-0.0801346	-78.4669	2669	R. Barriga	NULL	NULL	NULL	NULL	NULL
MEPN-INV-49953	EPN	Xylocopa viridigastra	Schonnherria	female	Pichincha	Quito	-0.210291	-78.4893	2803	V. Carvajal	2011-02-11	NULL	NULL	NULL	NULL
MEPN-INV-49952	EPN	Xylocopa viridigastra	Schonnherria	female	Pichincha	Quito	-0.223252	-78.5141	2814	V. Carvajal	2000-08-07	NULL	NULL	NULL	NULL
MEPN-INV-49954	EPN	Xylocopa viridigastra	Schonnherria	female	Pichincha	Quito	-0.24411	-78.5164	2839	Y. Patiño	2014-09-01	NULL	NULL	NULL	NULL
MECN 12837	INABIO	Xylocopa viridigastra	Schonnherria	female	Pichincha	Quito	-0.223252	-78.5141	2814	D. Bastidas	1985-10-04	NULL	NULL	NULL	NULL
MECN-API-00185	INABIO	Xylocopa viridigastra	Schonnherria	female	Pichincha	Pululahua	0.0408438	-78.5033	2400	R. Bonidacii	2014-10-01	NULL	NULL	NULL	NULL
MECN-API-00186	INABIO	Xylocopa viridigastra	Schonnherria	female	Pichincha	Pululahua	0.0408438	-78.5033	2400	R. Bonidacii	2014-10-01	NULL	NULL	NULL	NULL
MECN-EN 29813	INABIO	Xylocopa viridigastra	Schonnherria	male	Pichincha	Quito	-0.188471	-78.4912	2792	Jimenez	2024-04-22	NULL	NULL	EX: Salvia tortuosa	NULL
MECN-EN 29816	INABIO	Xylocopa viridigastra	Schonnherria	female	Pichincha	Quito	-0.188471	-78.4912	2792	Jimenez	2024-04-10	NULL	NULL	Ex: Salvia tortuosa	NULL
QCAZI280723	PUCE	Xylocopa viridigastra	Schonnherria	female	Pichincha	Quito	-0.22318	-78.5151	2818	C. Vega	2025-06-14	NULL	NULL	Ex: Dalea coerulea	NULL
QCAZI281358	PUCE	Xylocopa viridigastra	Schonnherria	female	Pichincha	Quito	-0.1787	-78.5011	2903	E. Poveda	2025-10-26	NULL	NULL	Ex: Dalea coerulea	NULL
QCAZI280644	PUCE	Xylocopa viridigastra	Schonnherria	female	Pichincha	Quito	-0.193056	-78.4939	2792	G. Onore	2018-03-15	NULL	NULL	Ex: Dead on the floor	NULL
QCAZI280556	PUCE	Xylocopa viridigastra	Schonnherria	female	Pichincha	Quito	-0.223252	-78.5141	2814	A. González	2016-06-05	NULL	NULL	Ex: Net	NULL
QCAZI280717	PUCE	Xylocopa viridigastra	Schonnherria	female	Pichincha	Quito	-0.22318	-78.5151	2818	R. Mena	2025-06-14	NULL	NULL	Ex: Ocimum campechianum	NULL
QCAZI280724	PUCE	Xylocopa viridigastra	Schonnherria	female	Pichincha	Quito	-0.22318	-78.5151	2818	C. Vega	2025-06-14	NULL	NULL	Ex: Salvia humboldtiana	NULL
QCAZI280716	PUCE	Xylocopa viridigastra	Schonnherria	female	Pichincha	Quito	-0.22318	-78.5151	2818	R. Mena	2025-06-14	NULL	NULL	Ex: Salvia sagitata	NULL
QCAZI280718	PUCE	Xylocopa viridigastra	Schonnherria	female	Pichincha	Quito	-0.22318	-78.5151	2818	R. Mena	2025-06-14	NULL	NULL	Ex: Salvia tortuosa	NULL
QCAZI18783	PUCE	Xylocopa viridigastra	Schonnherria	female	Pichincha	Quito	-0.223252	-78.5141	2814	A. Salazar	1982-12-01	NULL	NULL	NULL	NULL
QCAZI18784	PUCE	Xylocopa viridigastra	Schonnherria	female	Pichincha	Quito	-0.223252	-78.5141	2814	P. Carrera	1983-06-01	NULL	NULL	NULL	NULL
QCAZI60432	PUCE	Xylocopa viridigastra	Schonnherria	female	Pichincha	Quito	-0.18944	-78.4939	2806	A. Acurio	2001-12-29	NULL	NULL	NULL	NULL
QCAZI11332	PUCE	Xylocopa viridigastra	Schonnherria	female	Pichincha	Quito	-0.223252	-78.5141	2814	A. Narváez	2005-06-26	NULL	NULL	NULL	NULL
QCAZI18568	PUCE	Xylocopa viridigastra	Schonnherria	female	Pichincha	Quito	-0.167378	-78.5025	2982	C. León	1992-06-01	NULL	NULL	NULL	NULL
QCAZI18569	PUCE	Xylocopa viridigastra	Schonnherria	female	Pichincha	Quito	-0.223252	-78.5141	2814	C. León	1992-05-01	NULL	NULL	NULL	NULL
QCAZI18790	PUCE	Xylocopa viridigastra	Schonnherria	female	Pichincha	Quito	-0.223252	-78.5141	2814	C. Ulloa	1984-01-13	NULL	NULL	NULL	NULL
QCAZI18577	PUCE	Xylocopa viridigastra	Schonnherria	female	Pichincha	Quito	-0.223252	-78.5141	2814	C. Yumiseva	1994-12-10	NULL	NULL	NULL	NULL
QCAZI66889	PUCE	Xylocopa viridigastra	Schonnherria	female	Pichincha	Quito	-0.18376	-78.4642	2950	D. Armas	2008-06-01	NULL	NULL	NULL	NULL
QCAZI60448	PUCE	Xylocopa viridigastra	Schonnherria	female	Pichincha	Quito	-0.183333	-78.4833	2778	D. Astorga	1999-11-20	NULL	NULL	NULL	NULL
QCAZI11329	PUCE	Xylocopa viridigastra	Schonnherria	female	Pichincha	Quito	-0.223252	-78.5141	2814	D. Céspedes	2005-04-01	NULL	NULL	NULL	NULL
QCAZI18575	PUCE	Xylocopa viridigastra	Schonnherria	female	Pichincha	Quito	-0.255013	-78.493	2893	D. Paliz	1994-04-25	NULL	NULL	NULL	NULL
QCAZI60452	PUCE	Xylocopa viridigastra	Schonnherria	female	Pichincha	Quito	-0.183333	-78.4833	2778	D. Paucar	1998-01-24	NULL	NULL	NULL	NULL
QCAZI280566	PUCE	Xylocopa viridigastra	Schonnherria	female	Pichincha	Quito	-0.224231	-78.5242	2935	D. Quirola	2010-04-24	NULL	NULL	NULL	NULL
QCAZI18571	PUCE	Xylocopa viridigastra	Schonnherria	female	Pichincha	Quito	-0.223252	-78.5141	2814	E. Barahona	1992-10-15	NULL	NULL	NULL	NULL
QCAZI18869	PUCE	Xylocopa viridigastra	Schonnherria	female	Pichincha	Quito	-0.223252	-78.5141	2814	E. Martínez	1984-07-11	NULL	NULL	NULL	NULL
QCAZI18871	PUCE	Xylocopa viridigastra	Schonnherria	female	Pichincha	Quito	-0.223252	-78.5141	2814	E. Martínez	1984-06-17	NULL	NULL	NULL	NULL
QCAZI280564	PUCE	Xylocopa viridigastra	Schonnherria	female	Pichincha	Quito	-0.16667	-78.5	2968	E. Paez	2010-04-03	NULL	NULL	NULL	NULL
QCAZI18836	PUCE	Xylocopa viridigastra	Schonnherria	female	Pichincha	Quito	-0.223252	-78.5141	2814	F. Bravo	1986-03-17	NULL	NULL	NULL	NULL
QCAZI60456	PUCE	Xylocopa viridigastra	Schonnherria	female	Pichincha	Quito	-0.25792	-78.4199	2987	F. Checa	2000-12-23	NULL	NULL	NULL	NULL
QCAZI18621	PUCE	Xylocopa viridigastra	Schonnherria	female	Pichincha	Quito	-0.223252	-78.5141	2814	F. Ríos	1992-01-18	NULL	NULL	NULL	NULL
QCAZI18580	PUCE	Xylocopa viridigastra	Schonnherria	female	Pichincha	Quito	-0.223252	-78.5141	2814	F. Romero	1992-06-30	NULL	NULL	NULL	NULL
QCAZI18581	PUCE	Xylocopa viridigastra	Schonnherria	female	Pichincha	Quito	-0.223252	-78.5141	2814	F. Romero	1992-06-30	NULL	NULL	NULL	NULL
QCAZI18582	PUCE	Xylocopa viridigastra	Schonnherria	female	Pichincha	Quito	-0.223252	-78.5141	2814	F. Romero	1992-06-30	NULL	NULL	NULL	NULL
QCAZI60437	PUCE	Xylocopa viridigastra	Schonnherria	female	Pichincha	Quito	-0.18944	-78.4939	2806	F. Salvador	2001-05-19	NULL	NULL	NULL	NULL
QCAZI280557	PUCE	Xylocopa viridigastra	Schonnherria	female	Pichincha	Quito	-0.1127	-78.5036	2835	G. Dominguez	2015-04-04	NULL	NULL	NULL	NULL
QCAZI18806	PUCE	Xylocopa viridigastra	Schonnherria	female	Pichincha	Quito	-0.223252	-78.5141	2814	G. Onore	1983-06-01	NULL	NULL	NULL	NULL
QCAZI66886	PUCE	Xylocopa viridigastra	Schonnherria	female	Pichincha	Quito	-0.18944	-78.4939	2806	G. Ramón	2006-04-29	NULL	NULL	NULL	NULL
QCAZI18800	PUCE	Xylocopa viridigastra	Schonnherria	female	Pichincha	Quito	-0.223252	-78.5141	2814	H. Vargas	1984-07-08	NULL	NULL	NULL	NULL
QCAZI18832	PUCE	Xylocopa viridigastra	Schonnherria	female	Pichincha	Quito	-0.223252	-78.5141	2814	J. C. Fonseca	1988-02-03	NULL	NULL	NULL	NULL
QCAZI60440	PUCE	Xylocopa viridigastra	Schonnherria	female	Pichincha	Quito	-0.16667	-78.5	2968	J. Costales	1996-01-25	NULL	NULL	NULL	NULL
QCAZI60441	PUCE	Xylocopa viridigastra	Schonnherria	female	Pichincha	Quito	-0.18944	-78.4939	2806	J. Engelken	1999-06-19	NULL	NULL	NULL	NULL
QCAZI60449	PUCE	Xylocopa viridigastra	Schonnherria	female	Pichincha	Quito	-0.18944	-78.4939	2806	J. Engelken	1999-06-19	NULL	NULL	NULL	NULL
QCAZI60451	PUCE	Xylocopa viridigastra	Schonnherria	female	Pichincha	Quito	-0.18944	-78.4939	2806	J. Engelken	1999-06-19	NULL	NULL	NULL	NULL
QCAZI60436	PUCE	Xylocopa viridigastra	Schonnherria	female	Pichincha	Quito	-0.36667	-78.55	3053	J. F. Villa	2000-11-25	NULL	NULL	NULL	NULL
QCAZI18592	PUCE	Xylocopa viridigastra	Schonnherria	female	Pichincha	Quito	-0.25792	-78.4199	2987	J. Freile	1994-12-10	NULL	NULL	NULL	NULL
QCAZI66888	PUCE	Xylocopa viridigastra	Schonnherria	female	Pichincha	Quito	-0.18944	-78.4939	2806	J. Mejía	2006-10-12	NULL	NULL	NULL	NULL
QCAZI18786	PUCE	Xylocopa viridigastra	Schonnherria	female	Pichincha	Quito	-0.223252	-78.5141	2814	J. Rodríguez	1984-05-15	NULL	NULL	NULL	NULL
QCAZI18572	PUCE	Xylocopa viridigastra	Schonnherria	female	Pichincha	Quito	-0.223252	-78.5141	2814	J. Rosero	1992-07-01	NULL	NULL	NULL	NULL
QCAZI18574	PUCE	Xylocopa viridigastra	Schonnherria	female	Pichincha	Quito	-0.223252	-78.5141	2814	J. Rosero	1992-07-01	NULL	NULL	NULL	NULL
QCAZI18622	PUCE	Xylocopa viridigastra	Schonnherria	female	Pichincha	Quito	-0.223252	-78.5141	2814	J. Rosero	1991-07-01	NULL	NULL	NULL	NULL
QCAZI18637	PUCE	Xylocopa viridigastra	Schonnherria	female	Pichincha	Quito	-0.223252	-78.5141	2814	J. Rosero	1992-07-01	NULL	NULL	NULL	NULL
QCAZI18638	PUCE	Xylocopa viridigastra	Schonnherria	female	Pichincha	Quito	-0.223252	-78.5141	2814	J. Rosero	1992-07-01	NULL	NULL	NULL	NULL
QCAZI18640	PUCE	Xylocopa viridigastra	Schonnherria	female	Pichincha	Quito	-0.223252	-78.5141	2814	J. Rosero	1992-07-01	NULL	NULL	NULL	NULL
QCAZI18796	PUCE	Xylocopa viridigastra	Schonnherria	female	Pichincha	Quito	-0.223252	-78.5141	2814	L. Coloma	1984-07-14	NULL	NULL	NULL	NULL
QCAZI18797	PUCE	Xylocopa viridigastra	Schonnherria	female	Pichincha	Quito	-0.223252	-78.5141	2814	L. Coloma	1984-07-08	NULL	NULL	NULL	NULL
QCAZI18833	PUCE	Xylocopa viridigastra	Schonnherria	female	Pichincha	Quito	-0.223252	-78.5141	2814	LAAAL	1987-01-10	NULL	NULL	NULL	NULL
QCAZI18834	PUCE	Xylocopa viridigastra	Schonnherria	female	Pichincha	Quito	-0.223252	-78.5141	2814	LAAAL	1987-01-10	NULL	NULL	NULL	NULL
QCAZI18924	PUCE	Xylocopa viridigastra	Schonnherria	female	Pichincha	Quito	-0.223252	-78.5141	2814	LAAAL	1987-01-10	NULL	NULL	NULL	NULL
QCAZI18925	PUCE	Xylocopa viridigastra	Schonnherria	female	Pichincha	Quito	-0.223252	-78.5141	2814	LAAAL	1987-01-10	NULL	NULL	NULL	NULL
QCAZI18926	PUCE	Xylocopa viridigastra	Schonnherria	female	Pichincha	Quito	-0.223252	-78.5141	2814	LAAAL	1987-01-10	NULL	NULL	NULL	NULL
QCAZI18792	PUCE	Xylocopa viridigastra	Schonnherria	female	Pichincha	Quito	-0.223252	-78.5141	2814	M. A. Calderón	1983-12-15	NULL	NULL	NULL	NULL
QCAZI18827	PUCE	Xylocopa viridigastra	Schonnherria	female	Pichincha	Quito	-0.223252	-78.5141	2814	M. A. Galarza	1987-01-01	NULL	NULL	NULL	NULL
QCAZI60433	PUCE	Xylocopa viridigastra	Schonnherria	female	Pichincha	Quito	-0.18944	-78.4939	2806	M. Arroyo	2001-09-02	NULL	NULL	NULL	NULL
QCAZI18619	PUCE	Xylocopa viridigastra	Schonnherria	female	Pichincha	Quito	-0.223252	-78.5141	2814	M. Baldeón	1992-11-24	NULL	NULL	NULL	NULL
QCAZI18804	PUCE	Xylocopa viridigastra	Schonnherria	female	Pichincha	Quito	-0.223252	-78.5141	2814	M. Iturralde	1984-04-01	NULL	NULL	NULL	NULL
QCAZI280563	PUCE	Xylocopa viridigastra	Schonnherria	female	Pichincha	Quito	-0.275881	-78.554	2886	M. Nacimba	2010-04-11	NULL	NULL	NULL	NULL
QCAZI280568	PUCE	Xylocopa viridigastra	Schonnherria	female	Pichincha	Quito	-0.275881	-78.554	2886	M. Nacimba	2010-04-11	NULL	NULL	NULL	NULL
QCAZI66887	PUCE	Xylocopa viridigastra	Schonnherria	female	Pichincha	Quito	-0.18944	-78.4939	2806	M. Subía	2007-04-07	NULL	NULL	NULL	NULL
QCAZI18904	PUCE	Xylocopa viridigastra	Schonnherria	female	Pichincha	Quito	-0.223252	-78.5141	2814	M. Tirado	1991-05-05	NULL	NULL	NULL	NULL
QCAZI280558	PUCE	Xylocopa viridigastra	Schonnherria	female	Pichincha	Quito	-0.16667	-78.5	2968	N. Espinel	2010-04-17	NULL	NULL	NULL	NULL
QCAZI60434	PUCE	Xylocopa viridigastra	Schonnherria	female	Pichincha	Quito	-0.18944	-78.4939	2806	N. Hernández	2001-06-08	NULL	NULL	NULL	NULL
QCAZI60435	PUCE	Xylocopa viridigastra	Schonnherria	female	Pichincha	Quito	-0.18944	-78.4939	2806	N. Hernández	2001-08-20	NULL	NULL	NULL	NULL
QCAZI18931	PUCE	Xylocopa viridigastra	Schonnherria	female	Pichincha	Quito	-0.223252	-78.5141	2814	NULL	1983-06-01	NULL	NULL	NULL	NULL
QCAZI18794	PUCE	Xylocopa viridigastra	Schonnherria	female	Pichincha	Quito	-0.223252	-78.5141	2814	P. Casares	1985-03-28	NULL	NULL	NULL	NULL
QCAZI18866	PUCE	Xylocopa viridigastra	Schonnherria	female	Pichincha	Quito	-0.223252	-78.5141	2814	P. Casares	1985-11-04	NULL	NULL	NULL	NULL
QCAZI18839	PUCE	Xylocopa viridigastra	Schonnherria	female	Pichincha	Quito	-0.223252	-78.5141	2814	P. Maisincho	1985-01-02	NULL	NULL	NULL	NULL
QCAZI11336	PUCE	Xylocopa viridigastra	Schonnherria	female	Pichincha	Quito	-0.223252	-78.5141	2814	P. Mancheno	2004-09-15	NULL	NULL	NULL	NULL
QCAZI11337	PUCE	Xylocopa viridigastra	Schonnherria	female	Pichincha	Quito	-0.223252	-78.5141	2814	P. Mancheno	2004-09-15	NULL	NULL	NULL	NULL
QCAZI11338	PUCE	Xylocopa viridigastra	Schonnherria	female	Pichincha	Quito	-0.223252	-78.5141	2814	P. Mancheno	2004-09-15	NULL	NULL	NULL	NULL
QCAZI11339	PUCE	Xylocopa viridigastra	Schonnherria	female	Pichincha	Quito	-0.223252	-78.5141	2814	P. Mancheno	2004-09-15	NULL	NULL	NULL	NULL
QCAZI11340	PUCE	Xylocopa viridigastra	Schonnherria	female	Pichincha	Quito	-0.223252	-78.5141	2814	P. Mancheno	2004-09-15	NULL	NULL	NULL	NULL
QCAZI11341	PUCE	Xylocopa viridigastra	Schonnherria	female	Pichincha	Quito	-0.223252	-78.5141	2814	P. Mancheno	2004-09-15	NULL	NULL	NULL	NULL
QCAZI18798	PUCE	Xylocopa viridigastra	Schonnherria	female	Pichincha	Quito	-0.223252	-78.5141	2814	P. Ponce	1984-06-01	NULL	NULL	NULL	NULL
QCAZI18799	PUCE	Xylocopa viridigastra	Schonnherria	female	Pichincha	Quito	-0.223252	-78.5141	2814	P. Ponce	1984-06-01	NULL	NULL	NULL	NULL
QCAZI18618	PUCE	Xylocopa viridigastra	Schonnherria	female	Pichincha	Quito	-0.223252	-78.5141	2814	P. Salvador	1994-06-11	NULL	NULL	NULL	NULL
QCAZI18864	PUCE	Xylocopa viridigastra	Schonnherria	female	Pichincha	Quito	-0.223252	-78.5141	2814	R. Aguilar	1984-12-01	NULL	NULL	NULL	NULL
QCAZI18923	PUCE	Xylocopa viridigastra	Schonnherria	female	Pichincha	Quito	-0.223252	-78.5141	2814	R. Colina	1986-10-01	NULL	NULL	NULL	NULL
QCAZI280736	PUCE	Xylocopa viridigastra	Schonnherria	female	Pichincha	Quito	-0.187878	-78.4928	2807	R. Mena	2025-06-21	NULL	NULL	NULL	NULL
QCAZI18803	PUCE	Xylocopa viridigastra	Schonnherria	female	Pichincha	Quito	-0.223252	-78.5141	2814	R. Noboa	1984-06-20	NULL	NULL	NULL	NULL
QCAZI280747	PUCE	Xylocopa viridigastra	Schonnherria	female	Pichincha	Quito	-0.18013	-78.4996	2885	R. Ontaneda	2025-07-05	NULL	NULL	NULL	NULL
QCAZI280673	PUCE	Xylocopa viridigastra	Schonnherria	female	Pichincha	Quito	-0.21087	-78.4923	2806	R. Ontaneda	2025-06-06	NULL	NULL	NULL	NULL
QCAZI18912	PUCE	Xylocopa viridigastra	Schonnherria	female	Pichincha	Quito	-0.223252	-78.5141	2814	R. Roca	1986-01-01	NULL	NULL	NULL	NULL
QCAZI18902	PUCE	Xylocopa viridigastra	Schonnherria	female	Pichincha	Quito	-0.223252	-78.5141	2814	S. M. Paz	1986-01-03	NULL	NULL	NULL	NULL
QCAZI280561	PUCE	Xylocopa viridigastra	Schonnherria	female	Pichincha	Quito	-0.18376	-78.4642	2950	S. Real	2016-06-12	NULL	NULL	NULL	NULL
QCAZI18578	PUCE	Xylocopa viridigastra	Schonnherria	female	Pichincha	Quito	-0.223252	-78.5141	2814	T. Ghia	1994-07-11	NULL	NULL	NULL	NULL
QCAZI60447	PUCE	Xylocopa viridigastra	Schonnherria	female	Pichincha	Quito	-0.183333	-78.4833	2778	T. Romero	1999-05-08	NULL	NULL	NULL	NULL
QCAZI18630	PUCE	Xylocopa viridigastra	Schonnherria	female	Pichincha	Quito	-0.223252	-78.5141	2814	V. Pérez	1992-06-20	NULL	NULL	NULL	NULL
QCAZI18570	PUCE	Xylocopa viridigastra	Schonnherria	female	Pichincha	Quito	-0.223252	-78.5141	2814	V. Yánez	1992-12-15	NULL	NULL	NULL	NULL
QCAZI60430	PUCE	Xylocopa viridigastra	Schonnherria	female	Pichincha	Quito	-0.18944	-78.4939	2806	X. Haro	2001-04-10	NULL	NULL	NULL	NULL
QCAZI11331	PUCE	Xylocopa viridigastra	Schonnherria	female	Pichincha	Quito	-0.223252	-78.5141	2814	Y. Astudillo	2005-05-24	NULL	NULL	NULL	NULL
QCAZI18636	PUCE	Xylocopa viridigastra	Schonnherria	female	Pichincha	San Antonio de Pichincha	0.0045685	-78.4468	2435	P. Tufiño	1992-07-04	NULL	NULL	NULL	NULL
QCAZI60496	PUCE	Xylocopa viridigastra	Schonnherria	female	Pichincha	San Antonio de Pichincha	-0.016	-78.45	2401	V. Mesías	2002-06-29	NULL	NULL	NULL	NULL
MEPN-INV-49958	EPN	Xylocopa viridigastra	Schonnherria	female	Pichincha	San Miguel de los Bancos	0.0226796	-78.8948	1071	G. Lopez	2000-12-19	NULL	NULL	NULL	NULL
QCAZI280560	PUCE	Xylocopa viridigastra	Schonnherria	female	Pichincha	San Rafael	-0.337207	-78.4771	2515	NULL	2010-01-19	NULL	NULL	NULL	NULL
QCAZI280555	PUCE	Xylocopa viridigastra	Schonnherria	female	Pichincha	Sangolquí	-0.332319	-78.4496	2501	C. Rodriguez	2014-05-09	NULL	NULL	NULL	NULL
QCAZI60453	PUCE	Xylocopa viridigastra	Schonnherria	female	Pichincha	Sangolquí	-0.31944	-78.4417	2501	I. Alarcón	2001-12-22	NULL	NULL	NULL	NULL
QCAZI18589	PUCE	Xylocopa viridigastra	Schonnherria	female	Pichincha	Sangolquí	-0.330163	-78.4511	2494	L. Cabrera	1992-06-22	NULL	NULL	NULL	NULL
QCAZI18590	PUCE	Xylocopa viridigastra	Schonnherria	female	Pichincha	Sangolquí	-0.330163	-78.4511	2494	L. Cabrera	1992-06-22	NULL	NULL	NULL	NULL
QCAZI18872	PUCE	Xylocopa viridigastra	Schonnherria	female	Pichincha	Tababela	-0.189963	-78.3388	2505	S. Lasso	1984-06-24	NULL	NULL	NULL	NULL
QCAZI18915	PUCE	Xylocopa viridigastra	Schonnherria	female	Pichincha	Tandayapa	0.007822	-78.6798	1838	N. Urgiles	1989-01-14	NULL	NULL	NULL	NULL
QCAZI18579	PUCE	Xylocopa viridigastra	Schonnherria	female	Pichincha	Tumbaco	-0.210691	-78.3956	2351	J. Rosero	1982-05-16	NULL	NULL	NULL	NULL
QCAZI18613	PUCE	Xylocopa viridigastra	Schonnherria	female	Pichincha	Tumbaco	-0.210691	-78.3956	2351	M. Rodríguez	1994-06-12	NULL	NULL	NULL	NULL
QCAZI18614	PUCE	Xylocopa viridigastra	Schonnherria	female	Pichincha	Tumbaco	-0.210691	-78.3956	2351	P. Salvador	1994-06-12	NULL	NULL	NULL	NULL
QCAZI18617	PUCE	Xylocopa viridigastra	Schonnherria	female	Pichincha	Tumbaco	-0.210691	-78.3956	2351	T. Santander	1994-06-11	NULL	NULL	NULL	NULL
QCAZI18612	PUCE	Xylocopa viridigastra	Schonnherria	female	Pichincha	Tumbaco	-0.210691	-78.3956	2351	V. Cano	1994-06-12	NULL	NULL	NULL	NULL
QCAZI18477	PUCE	Xylocopa viridigastra	Schonnherria	female	Santo Domingo	Santo Domingo	-0.253841	-79.1763	553	C. Vénédictoff	1973-06-17	NULL	NULL	NULL	NULL
QCAZI66890	PUCE	Xylocopa viridigastra	Schonnherria	female	Tungurahua	Baños de Agua Santa	-1.39444	-78.4233	1776	N. Irazabal	2007-12-05	NULL	NULL	NULL	NULL
LOUNAZ-I 0028069	UNL	Xylocopa viridigastra	Schonnherria	female	Zamora Chinchipe	Palanda	-4.65498	-79.1278	1081	M. Gaona	2020-01-01	NULL	NULL	NULL	NULL
AMNH_BEE 00166228	GBIF	Xylocopa viridigastra	Schonnherria	male	Azuay	Cuenca	-2.89917	-79.0153	2544	Z. Muller	1946-07-28	https://www.gbif.org/occurrence/2804636216	NULL	NULL	NULL
AMNH_BEE 00166229	GBIF	Xylocopa viridigastra	Schonnherria	male	Azuay	Cuenca	-2.89917	-79.0153	2544	Z. Muller	1946-07-28	https://www.gbif.org/occurrence/2804638336	NULL	NULL	NULL
AMNH_BEE 00166230	GBIF	Xylocopa viridigastra	Schonnherria	male	Azuay	Cuenca	-2.89917	-79.0153	2544	Z. Muller	1946-10-25	https://www.gbif.org/occurrence/2804641529	NULL	NULL	NULL
AMNH_BEE 00166231	GBIF	Xylocopa viridigastra	Schonnherria	male	Azuay	Cuenca	-2.89917	-79.0153	2544	Z. Muller	1946-10-25	https://www.gbif.org/occurrence/2804764251	NULL	NULL	NULL
AMNH_BEE 00166227	GBIF	Xylocopa viridigastra	Schonnherria	male	Azuay	Cuenca	-2.89917	-79.0153	2544	Z. Muller	1946-07-03	https://www.gbif.org/occurrence/2804773209	NULL	NULL	NULL
USNMENT01604579	GBIF	Xylocopa viridigastra	Schonnherria	male	Azuay	Cuenca	-2.88401	-79.0163	2648	Z. Muller	1946-07-03	https://www.gbif.org/occurrence/2900418973	NULL	NULL	NULL
INAT164316224	iNaturalist	Xylocopa viridigastra	Schonnherria	male	Azuay	Cuenca	-2.89625	-79.0113	2582	NULL	2023-05-21	https://www.inaturalist.org/observations/164316224	NULL	NULL	NULL
INAT176675555	iNaturalist	Xylocopa viridigastra	Schonnherria	male	Azuay	Cuenca	-2.9161	-79.0032	2525	NULL	2023-07-27	https://www.inaturalist.org/observations/176675555	NULL	NULL	NULL
INAT245673257	iNaturalist	Xylocopa viridigastra	Schonnherria	male	Azuay	Cuenca	-2.90828	-78.9962	2520	NULL	2024-09-17	https://www.inaturalist.org/observations/245673257	NULL	NULL	NULL
MZUA - EN008843	UDA	Xylocopa viridigastra	Schonnherria	male	Azuay	La Paz	-3.34214	-79.1708	2952	P. Picón	2016-05-25	NULL	NULL	NULL	NULL
MZUA - EN008852	UDA	Xylocopa viridigastra	Schonnherria	male	Azuay	La Paz	-3.34214	-79.1708	2952	P. Picón	2016-05-25	NULL	NULL	NULL	NULL
MZUA - EN008853	UDA	Xylocopa viridigastra	Schonnherria	male	Azuay	La Paz	-3.34214	-79.1708	2952	P. Picón	2016-05-25	NULL	NULL	NULL	NULL
MZUA - EN008854	UDA	Xylocopa viridigastra	Schonnherria	male	Azuay	La Paz	-3.34214	-79.1708	2952	P. Picón	2016-05-25	NULL	NULL	NULL	NULL
QCAZI18305	PUCE	Xylocopa viridigastra	Schonnherria	male	Bolívar	Cashca Totoras	-1.73449	-78.961	3131	M. García	1987-05-01	NULL	NULL	NULL	NULL
QCAZI18847	PUCE	Xylocopa viridigastra	Schonnherria	male	Bolívar	Cashca Totoras	-1.73449	-78.961	3131	M. García	1987-05-01	NULL	NULL	NULL	NULL
QCAZI18921	PUCE	Xylocopa viridigastra	Schonnherria	male	Bolívar	Cashca Totoras	-1.73449	-78.961	3131	M. García	1987-05-01	NULL	NULL	NULL	NULL
QCAZI60429	PUCE	Xylocopa viridigastra	Schonnherria	male	Bolívar	San Miguel de Bolívar	-1.70594	-79.0386	2415	A. Barragán	1998-04-01	NULL	NULL	NULL	NULL
INAT222386776	iNaturalist	Xylocopa viridigastra	Schonnherria	male	Cotopaxi	Sigchos	-0.83296	-78.9172	3358	NULL	2024-06-12	https://www.inaturalist.org/observations/222386776	NULL	NULL	NULL
MECN-EN 37225	INABIO	Xylocopa viridigastra	Schonnherria	male	Pichincha	Quito	-0.1859	-78.4854	2777	A. Pazmiño	2023-01-30	NULL	NULL	NULL	NULL
QCAZI18858	PUCE	Xylocopa viridigastra	Schonnherria	male	Imbabura	Chota	0.447329	-78.0053	1704	O. Bastidas	1988-01-28	NULL	NULL	NULL	NULL
INAT197498301	iNaturalist	Xylocopa viridigastra	Schonnherria	male	Imbabura	Cotacachi	0.295806	-78.3477	3129	NULL	2024-01-24	https://www.inaturalist.org/observations/197498301	NULL	NULL	NULL
QCAZI18600	PUCE	Xylocopa viridigastra	Schonnherria	male	Imbabura	Cotacachi	0.307122	-78.2647	2426	P. Vaca	1994-04-03	NULL	NULL	NULL	NULL
QCAZI18819	PUCE	Xylocopa viridigastra	Schonnherria	male	Imbabura	Ibarra	0.347147	-78.1324	2207	J. Yépez	1984-06-01	NULL	NULL	NULL	NULL
QCAZI18820	PUCE	Xylocopa viridigastra	Schonnherria	male	Imbabura	Ibarra	0.347147	-78.1324	2207	J. Yépez	1984-06-01	NULL	NULL	NULL	NULL
LOUNAZ-I 0028083	UNL	Xylocopa viridigastra	Schonnherria	male	Loja	Amaluza	-4.60943	-79.4161	2080	M. Cordero	2018-03-17	NULL	NULL	NULL	NULL
LOUNAZ-I 0028087	UNL	Xylocopa viridigastra	Schonnherria	male	Loja	La Argelia	-4.02348	-79.2035	2111	S. Orellana	2006-06-09	NULL	NULL	NULL	NULL
LOUNAZ-I 0028088	UNL	Xylocopa viridigastra	Schonnherria	male	Loja	Loja	-3.99521	-79.2022	2062	Andrade Villacres	2008-05-12	NULL	NULL	NULL	NULL
LOUNAZ-I 0028089	UNL	Xylocopa viridigastra	Schonnherria	male	Loja	Loja	-3.99521	-79.2022	2062	Armijos Roa	2008-06-18	NULL	NULL	NULL	NULL
LOUNAZ-I 0028090	UNL	Xylocopa viridigastra	Schonnherria	male	Loja	Loja	-3.99521	-79.2022	2062	Moncada y Zúñiga	2011-06-18	NULL	NULL	NULL	NULL
LOUNAZ-I 0028091	UNL	Xylocopa viridigastra	Schonnherria	male	Loja	Loja	-3.99521	-79.2022	2062	Moncada y Zúñiga	2011-06-24	NULL	NULL	NULL	NULL
LOUNAZ-I 0028084	UNL	Xylocopa viridigastra	Schonnherria	male	Loja	Zapotillo	-4.38627	-80.2447	164	L. Jaramillo	2006-06-18	NULL	NULL	NULL	NULL
QCAZI18595	PUCE	Xylocopa viridigastra	Schonnherria	male	Napo	El Chaco	-0.337632	-77.8096	1595	R. Paredes	1995-05-06	NULL	NULL	NULL	NULL
QCAZI60406	PUCE	Xylocopa viridigastra	Schonnherria	male	Napo	Papallacta	-0.37009	-78.1408	3478	M. Moreano	2001-07-14	NULL	NULL	NULL	NULL
QCAZI280528	PUCE	Xylocopa viridigastra	Schonnherria	male	Napo	Yanayacu	-0.880322	-77.778	723	A. Padilla	2010-04-04	NULL	NULL	NULL	NULL
MECN-EN 37228	INABIO	Xylocopa viridigastra	Schonnherria	male	Pichincha	Quito	-0.301	-78.576	3069	A. Lopez	2023-02-18	NULL	NULL	NULL	NULL
MECN-EN 37350	INABIO	Xylocopa viridigastra	Schonnherria	male	Esmeraldas	Canande	0.5156	-79.0217	333	Diaz Guevara	2023-05-25	NULL	NULL	NULL	NULL
QCAZI60474	PUCE	Xylocopa viridigastra	Schonnherria	male	Pichincha	Armenia	0.07394	-78.6928	1724	F. Piñas	1991-12-06	NULL	NULL	NULL	NULL
QCAZI18824	PUCE	Xylocopa viridigastra	Schonnherria	male	Pichincha	Cayambe	0.0425351	-78.1459	2816	C. Borja	1985-01-01	NULL	NULL	NULL	NULL
QCAZI18780	PUCE	Xylocopa viridigastra	Schonnherria	male	Pichincha	Conocoto	-0.306949	-78.5019	2699	L. Santamaría	1985-01-05	NULL	NULL	NULL	NULL
QCAZI60413	PUCE	Xylocopa viridigastra	Schonnherria	male	Pichincha	Conocoto	-0.28333	-78.4667	2471	T. Romero	1997-04-19	NULL	NULL	NULL	NULL
QCAZI280639	PUCE	Xylocopa viridigastra	Schonnherria	male	Pichincha	Cuarteles	-0.3525	-78.4969	2597	I. Ñacata	2019-04-19	NULL	NULL	NULL	NULL
QCAZI18583	PUCE	Xylocopa viridigastra	Schonnherria	male	Pichincha	Cumbayá	-0.210725	-78.4411	2396	F. Romero	1992-06-30	NULL	NULL	NULL	NULL
QCAZI18844	PUCE	Xylocopa viridigastra	Schonnherria	male	Pichincha	Guayllabamba	-0.0639882	-78.3501	2135	C. Vénédictoff	1973-06-02	NULL	NULL	NULL	NULL
QCAZI18821	PUCE	Xylocopa viridigastra	Schonnherria	male	Pichincha	Guayllabamba	-0.0639882	-78.3501	2135	J. Rodríguez	1984-06-24	NULL	NULL	NULL	NULL
QCAZI18822	PUCE	Xylocopa viridigastra	Schonnherria	male	Pichincha	Guayllabamba	-0.0639882	-78.3501	2135	J. Rodríguez	1984-06-24	NULL	NULL	NULL	NULL
QCAZI18823	PUCE	Xylocopa viridigastra	Schonnherria	male	Pichincha	Guayllabamba	-0.0639882	-78.3501	2135	M. Gavilanes	1986-06-01	NULL	NULL	NULL	NULL
QCAZI60466	PUCE	Xylocopa viridigastra	Schonnherria	male	Pichincha	Guayllabamba	-0.05556	-78.3403	2148	P. Jimenez	1999-07-02	NULL	NULL	NULL	NULL
QCAZI60467	PUCE	Xylocopa viridigastra	Schonnherria	male	Pichincha	Guayllabamba	-0.05556	-78.3403	2148	P. Jimenez	1999-07-02	NULL	NULL	NULL	NULL
QCAZI18664	PUCE	Xylocopa viridigastra	Schonnherria	male	Pichincha	Jerusalén	0.008342	-78.3737	2581	H. Romero	1993-11-07	NULL	NULL	NULL	NULL
QCAZI18846	PUCE	Xylocopa viridigastra	Schonnherria	male	Pichincha	La Merced	-0.292531	-78.4002	2581	F. Bravo	1985-05-01	NULL	NULL	NULL	NULL
QCAZI18478	PUCE	Xylocopa viridigastra	Schonnherria	male	Pichincha	La Merced	-0.29776	-78.3944	2564	P. Casares	1988-01-03	NULL	NULL	NULL	NULL
QCAZI280548	PUCE	Xylocopa viridigastra	Schonnherria	male	Pichincha	Machachi	-0.50694	-78.5772	2953	D. Guerra	2011-02-11	NULL	NULL	NULL	NULL
QCAZI18525	PUCE	Xylocopa viridigastra	Schonnherria	male	Pichincha	Mindo	-0.0397461	-78.772	1498	A. Villacis	1998-12-02	NULL	NULL	NULL	NULL
QCAZI18642	PUCE	Xylocopa viridigastra	Schonnherria	male	Pichincha	Nanegalito	0.062176	-78.682	1597	J. Camacho	1992-05-28	NULL	NULL	NULL	NULL
QCAZI280549	PUCE	Xylocopa viridigastra	Schonnherria	male	Pichincha	O. Independiente	-0.143335	-78.2917	2776	S. Curipoma	2010-04-18	NULL	NULL	NULL	NULL
QCAZI280552	PUCE	Xylocopa viridigastra	Schonnherria	male	Pichincha	O. Independiente	-0.143335	-78.2917	2776	S. Curipoma	2010-04-18	NULL	NULL	NULL	NULL
QCAZI280553	PUCE	Xylocopa viridigastra	Schonnherria	male	Pichincha	O. Independiente	-0.143335	-78.2917	2776	S. Curipoma	2010-04-18	NULL	NULL	NULL	NULL
QCAZI18810	PUCE	Xylocopa viridigastra	Schonnherria	male	Pichincha	Pifo	-0.232026	-78.337	2613	Y. Carvajal	1984-07-03	NULL	NULL	NULL	NULL
QCAZI18812	PUCE	Xylocopa viridigastra	Schonnherria	male	Pichincha	Pifo	-0.232026	-78.337	2613	Y. Carvajal	1984-07-05	NULL	NULL	NULL	NULL
QCAZI18813	PUCE	Xylocopa viridigastra	Schonnherria	male	Pichincha	Pifo	-0.232026	-78.337	2613	Y. Carvajal	1984-07-03	NULL	NULL	NULL	NULL
QCAZI18814	PUCE	Xylocopa viridigastra	Schonnherria	male	Pichincha	Pifo	-0.232026	-78.337	2613	Y. Carvajal	1982-07-10	NULL	NULL	NULL	NULL
QCAZI18815	PUCE	Xylocopa viridigastra	Schonnherria	male	Pichincha	Pifo	-0.232026	-78.337	2613	Y. Carvajal	1984-07-03	NULL	NULL	NULL	NULL
QCAZI18862	PUCE	Xylocopa viridigastra	Schonnherria	male	Pichincha	Pifo	-0.232026	-78.337	2613	Y. Carvajal	1984-06-03	NULL	NULL	NULL	NULL
QCAZI12147	PUCE	Xylocopa viridigastra	Schonnherria	male	Pichincha	Pintag	-0.374058	-78.37	2883	P. Andino	2005-01-05	NULL	NULL	NULL	NULL
AMNH_BEE 00166232	GBIF	Xylocopa viridigastra	Schonnherria	male	Pichincha	Pomasqui	-0.05	-78.45	2445	L. E. Pena	1965-06-06	https://www.gbif.org/occurrence/2804770220	NULL	NULL	NULL
QCAZI66877	PUCE	Xylocopa viridigastra	Schonnherria	male	Pichincha	Pomasqui	-0.0400918	-78.4549	2434	L. Dután	2007-04-14	NULL	NULL	NULL	NULL
QCAZI66878	PUCE	Xylocopa viridigastra	Schonnherria	male	Pichincha	Pomasqui	-0.0400918	-78.4549	2434	L. Dután	2007-04-14	NULL	NULL	NULL	NULL
QCAZI60484	PUCE	Xylocopa viridigastra	Schonnherria	male	Pichincha	Pomasqui	-0.05089	-78.4559	2449	M. Vizuete	1996-02-23	NULL	NULL	NULL	NULL
QCAZI18788	PUCE	Xylocopa viridigastra	Schonnherria	male	Pichincha	Puerto Quito	0.116667	-79.2667	143	J. Rodríguez	1984-04-20	NULL	NULL	NULL	NULL
USNMENT01161809	GBIF	Xylocopa viridigastra	Schonnherria	male	Pichincha	Quito	-0.223252	-78.5141	2814	J. Foerster	1960-03-01	https://www.gbif.org/occurrence/2900422239	NULL	NULL	NULL
USNMENT01604993	GBIF	Xylocopa viridigastra	Schonnherria	male	Pichincha	Quito	-0.223252	-78.5141	2814	J. Foerster	1959-04-01	https://www.gbif.org/occurrence/2900467218	NULL	NULL	NULL
USNMENT01604629	GBIF	Xylocopa viridigastra	Schonnherria	male	Pichincha	Quito	-0.223252	-78.5141	2814	J. Foerster	1960-03-01	https://www.gbif.org/occurrence/2900479517	NULL	NULL	NULL
INAT106468012	iNaturalist	Xylocopa viridigastra	Schonnherria	male	Pichincha	Quito	-0.30678	-78.483	2642	NULL	2022-01-25	https://www.inaturalist.org/observations/106468012	NULL	NULL	NULL
INAT119819459	iNaturalist	Xylocopa viridigastra	Schonnherria	male	Pichincha	Quito	-0.18581	-78.486	2862	NULL	2022-05-27	https://www.inaturalist.org/observations/119819459	NULL	NULL	NULL
INAT119819462	iNaturalist	Xylocopa viridigastra	Schonnherria	male	Pichincha	Quito	-0.18581	-78.486	2862	NULL	2022-05-27	https://www.inaturalist.org/observations/119819462	NULL	NULL	NULL
INAT119831415	iNaturalist	Xylocopa viridigastra	Schonnherria	male	Pichincha	Quito	-0.18664	-78.4864	2862	NULL	2022-05-27	https://www.inaturalist.org/observations/119831415	NULL	NULL	NULL
INAT119946741	iNaturalist	Xylocopa viridigastra	Schonnherria	male	Pichincha	Quito	-0.18664	-78.4864	2862	NULL	2022-05-27	https://www.inaturalist.org/observations/119946741	NULL	NULL	NULL
INAT119946742	iNaturalist	Xylocopa viridigastra	Schonnherria	male	Pichincha	Quito	-0.18664	-78.4864	2862	NULL	2022-05-27	https://www.inaturalist.org/observations/119946742	NULL	NULL	NULL
INAT119946744	iNaturalist	Xylocopa viridigastra	Schonnherria	male	Pichincha	Quito	-0.18664	-78.4864	2862	NULL	2022-05-27	https://www.inaturalist.org/observations/119946744	NULL	NULL	NULL
INAT119946752	iNaturalist	Xylocopa viridigastra	Schonnherria	male	Pichincha	Quito	-0.18664	-78.4864	2862	NULL	2022-05-27	https://www.inaturalist.org/observations/119946752	NULL	NULL	NULL
INAT119946753	iNaturalist	Xylocopa viridigastra	Schonnherria	male	Pichincha	Quito	-0.18664	-78.4864	2862	NULL	2022-05-27	https://www.inaturalist.org/observations/119946753	NULL	NULL	NULL
INAT119946755	iNaturalist	Xylocopa viridigastra	Schonnherria	male	Pichincha	Quito	-0.18664	-78.4864	2862	NULL	2022-05-27	https://www.inaturalist.org/observations/119946755	NULL	NULL	NULL
INAT150326827	iNaturalist	Xylocopa viridigastra	Schonnherria	male	Pichincha	Quito	-0.18575	-78.4854	2862	NULL	2023-03-05	https://www.inaturalist.org/observations/150326827	NULL	NULL	NULL
INAT152512708	iNaturalist	Xylocopa viridigastra	Schonnherria	male	Pichincha	Quito	-0.18572	-78.4857	2862	NULL	2023-03-26	https://www.inaturalist.org/observations/152512708	NULL	NULL	NULL
INAT155399832	iNaturalist	Xylocopa viridigastra	Schonnherria	male	Pichincha	Quito	-0.22231	-78.4991	2820	NULL	2022-04-09	https://www.inaturalist.org/observations/155399832	NULL	NULL	NULL
INAT163388252	iNaturalist	Xylocopa viridigastra	Schonnherria	male	Pichincha	Quito	-0.21814	-78.3849	2456	NULL	2023-05-22	https://www.inaturalist.org/observations/163388252	NULL	NULL	NULL
INAT167586700	iNaturalist	Xylocopa viridigastra	Schonnherria	male	Pichincha	Quito	-0.14717	-78.4943	2836	NULL	2023-06-15	https://www.inaturalist.org/observations/167586700	NULL	NULL	NULL
INAT167619969	iNaturalist	Xylocopa viridigastra	Schonnherria	male	Pichincha	Quito	-0.18664	-78.4864	2862	NULL	2023-06-15	https://www.inaturalist.org/observations/167619969	NULL	NULL	NULL
INAT167620853	iNaturalist	Xylocopa viridigastra	Schonnherria	male	Pichincha	Quito	-0.186513	-78.4852	2780	NULL	2023-06-15	https://www.inaturalist.org/observations/167620853	NULL	NULL	NULL
INAT168593523	iNaturalist	Xylocopa viridigastra	Schonnherria	male	Pichincha	Quito	-0.22104	-78.4984	2820	NULL	2023-01-06	https://www.inaturalist.org/observations/168593523	NULL	NULL	NULL
INAT179366250	iNaturalist	Xylocopa viridigastra	Schonnherria	male	Pichincha	Quito	-0.381875	-78.5116	2645	NULL	2023-05-17	https://www.inaturalist.org/observations/179366250	NULL	NULL	NULL
INAT198158567	iNaturalist	Xylocopa viridigastra	Schonnherria	male	Pichincha	Quito	-0.192232	-78.5139	2995	NULL	2024-02-01	https://www.inaturalist.org/observations/198158567	NULL	NULL	NULL
INAT203362091	iNaturalist	Xylocopa viridigastra	Schonnherria	male	Pichincha	Quito	-0.1763	-78.461	2966	NULL	2024-03-21	https://www.inaturalist.org/observations/203362091	NULL	NULL	NULL
INAT220268421	iNaturalist	Xylocopa viridigastra	Schonnherria	male	Pichincha	Quito	-0.217003	-78.5137	2847	NULL	2024-06-03	https://www.inaturalist.org/observations/220268421	NULL	NULL	NULL
INAT221320732	iNaturalist	Xylocopa viridigastra	Schonnherria	male	Pichincha	Quito	-0.07617	-78.4702	2682	NULL	2024-06-08	https://www.inaturalist.org/observations/221320732	NULL	NULL	NULL
INAT221750485	iNaturalist	Xylocopa viridigastra	Schonnherria	male	Pichincha	Quito	-0.1763	-78.461	2740	NULL	2024-05-26	https://www.inaturalist.org/observations/221750485	NULL	NULL	NULL
INAT260429611	iNaturalist	Xylocopa viridigastra	Schonnherria	male	Pichincha	Quito	-0.293244	-78.5408	2890	NULL	2025-02-01	https://www.inaturalist.org/observations/260429611	NULL	NULL	NULL
INAT262610883	iNaturalist	Xylocopa viridigastra	Schonnherria	male	Pichincha	Quito	-0.21055	-78.4922	2827	NULL	2025-02-11	https://www.inaturalist.org/observations/262610883	NULL	NULL	NULL
INAT270670487	iNaturalist	Xylocopa viridigastra	Schonnherria	male	Pichincha	Quito	-0.18515	-78.4724	2740	NULL	2025-04-12	https://www.inaturalist.org/observations/270670487	NULL	NULL	NULL
INAT274077922	iNaturalist	Xylocopa viridigastra	Schonnherria	male	Pichincha	Quito	-0.14474	-78.4857	2864	NULL	2025-04-26	https://www.inaturalist.org/observations/274077922	NULL	NULL	NULL
INAT274090237	iNaturalist	Xylocopa viridigastra	Schonnherria	male	Pichincha	Quito	-0.14477	-78.4857	2864	NULL	2025-04-26	https://www.inaturalist.org/observations/274090237	NULL	NULL	NULL
INAT278533106	iNaturalist	Xylocopa viridigastra	Schonnherria	male	Pichincha	Quito	-0.112824	-78.5014	2827	NULL	2025-05-04	https://www.inaturalist.org/observations/278533106	NULL	NULL	NULL
INAT279757186	iNaturalist	Xylocopa viridigastra	Schonnherria	male	Pichincha	Quito	-0.18636	-78.4855	2862	NULL	2025-05-09	https://www.inaturalist.org/observations/279757186	NULL	NULL	NULL
INAT280204102	iNaturalist	Xylocopa viridigastra	Schonnherria	male	Pichincha	Quito	-0.1875	-78.4726	2740	NULL	2025-05-10	https://www.inaturalist.org/observations/280204102	NULL	NULL	NULL
INAT280711862	iNaturalist	Xylocopa viridigastra	Schonnherria	male	Pichincha	Quito	-0.230414	-78.4923	2916	NULL	2024-12-18	https://www.inaturalist.org/observations/280711862	NULL	NULL	NULL
INAT282702545	iNaturalist	Xylocopa viridigastra	Schonnherria	male	Pichincha	Quito	-0.18636	-78.4855	2862	NULL	2025-05-20	https://www.inaturalist.org/observations/282702545	NULL	NULL	NULL
INAT283830951	iNaturalist	Xylocopa viridigastra	Schonnherria	male	Pichincha	Quito	0.00072	-78.428	2244	NULL	2025-05-24	https://www.inaturalist.org/observations/283830951	NULL	NULL	NULL
INAT284057459	iNaturalist	Xylocopa viridigastra	Schonnherria	male	Pichincha	Quito	-0.1448	-78.4857	2864	NULL	2025-05-25	https://www.inaturalist.org/observations/284057459	NULL	NULL	NULL
INAT284058107	iNaturalist	Xylocopa viridigastra	Schonnherria	male	Pichincha	Quito	-0.1448	-78.4857	2864	NULL	2025-05-25	https://www.inaturalist.org/observations/284058107	NULL	NULL	NULL
INAT289565270	iNaturalist	Xylocopa viridigastra	Schonnherria	male	Pichincha	Quito	-0.16238	-78.4803	2786	NULL	2025-06-11	https://www.inaturalist.org/observations/289565270	NULL	NULL	NULL
INAT290556680	iNaturalist	Xylocopa viridigastra	Schonnherria	male	Pichincha	Quito	-0.18636	-78.4855	2862	NULL	2025-06-17	https://www.inaturalist.org/observations/290556680	NULL	NULL	NULL
INAT294285342	iNaturalist	Xylocopa viridigastra	Schonnherria	male	Pichincha	Quito	-0.18636	-78.4855	2862	NULL	2025-06-30	https://www.inaturalist.org/observations/294285342	NULL	NULL	NULL
INAT294347352	iNaturalist	Xylocopa viridigastra	Schonnherria	male	Pichincha	Quito	-0.07702	-78.458	2682	NULL	2025-07-01	https://www.inaturalist.org/observations/294347352	NULL	NULL	NULL
INAT296055749	iNaturalist	Xylocopa viridigastra	Schonnherria	male	Pichincha	Quito	-0.14467	-78.4857	2864	NULL	2025-07-06	https://www.inaturalist.org/observations/296055749	NULL	NULL	NULL
INAT296065308	iNaturalist	Xylocopa viridigastra	Schonnherria	male	Pichincha	Quito	-0.18636	-78.4855	2862	NULL	2025-07-07	https://www.inaturalist.org/observations/296065308	NULL	NULL	NULL
INAT297688698	iNaturalist	Xylocopa viridigastra	Schonnherria	male	Pichincha	Quito	-0.14482	-78.4856	2864	NULL	2025-07-13	https://www.inaturalist.org/observations/297688698	NULL	NULL	NULL
INAT307142811	iNaturalist	Xylocopa viridigastra	Schonnherria	male	Pichincha	Quito	-0.18672	-78.4863	2783	NULL	2025-06-19	https://www.inaturalist.org/observations/307142811	NULL	NULL	NULL
INAT70559747	iNaturalist	Xylocopa viridigastra	Schonnherria	male	Pichincha	Quito	-0.182741	-78.5129	3053	NULL	2021-03-04	https://www.inaturalist.org/observations/70559747	NULL	NULL	NULL
INAT71588227	iNaturalist	Xylocopa viridigastra	Schonnherria	male	Pichincha	Quito	-0.29478	-78.5391	2932	NULL	2021-03-19	https://www.inaturalist.org/observations/71588227	NULL	NULL	NULL
INAT90387865	iNaturalist	Xylocopa viridigastra	Schonnherria	male	Pichincha	Quito	-0.22438	-78.3722	2456	NULL	2021-08-06	https://www.inaturalist.org/observations/90387865	NULL	NULL	NULL
MEPN-INV-49955	EPN	Xylocopa viridigastra	Schonnherria	male	Pichincha	Quito	-0.133652	-78.5019	2858	V. Carvajal	2001-02-07	NULL	NULL	NULL	NULL
RAA 277	INABIO	Xylocopa viridigastra	Schonnherria	female	Pichincha	Quito	-0.181972	-78.5193	3279	R. Andreocci	2020-11-08	NULL	NULL	NULL	NULL
RAA 278	INABIO	Xylocopa viridigastra	Schonnherria	female	Pichincha	Quito	-0.181972	-78.5193	3279	R. Andreocci	2020-11-08	NULL	NULL	NULL	NULL
RAA 279	INABIO	Xylocopa viridigastra	Schonnherria	female	Pichincha	Quito	-0.181972	-78.5193	3279	R. Andreocci	2020-11-08	NULL	NULL	NULL	NULL
RAA 280	INABIO	Xylocopa viridigastra	Schonnherria	female	Pichincha	Quito	-0.181972	-78.5193	3279	R. Andreocci	2020-11-08	NULL	NULL	NULL	NULL
RAA 281	INABIO	Xylocopa viridigastra	Schonnherria	female	Pichincha	Quito	-0.181972	-78.5193	3279	R. Andreocci	2020-11-08	NULL	NULL	NULL	NULL
RAA 282	INABIO	Xylocopa viridigastra	Schonnherria	male	Pichincha	Quito	-0.181972	-78.5193	3279	R. Andreocci	2020-11-08	NULL	NULL	NULL	NULL
RAA 283	INABIO	Xylocopa viridigastra	Schonnherria	male	Pichincha	Quito	-0.181972	-78.5193	3279	R. Andreocci	2020-11-08	NULL	NULL	NULL	NULL
QCAZI18801	PUCE	Xylocopa viridigastra	Schonnherria	male	Pichincha	Quito	-0.223252	-78.5141	2814	S. Abedrabo	1985-02-03	NULL	NULL	Ex: Dalea coerulea	NULL
QCAZI18802	PUCE	Xylocopa viridigastra	Schonnherria	male	Pichincha	Quito	-0.223252	-78.5141	2814	S. Abedrabo	1985-02-03	NULL	NULL	Ex: Dalea coerulea	NULL
QCAZI280643	PUCE	Xylocopa viridigastra	Schonnherria	male	Pichincha	Quito	-0.18376	-78.4642	2950	A. Rueda	2019-03-05	NULL	NULL	NULL	NULL
QCAZI60443	PUCE	Xylocopa viridigastra	Schonnherria	male	Pichincha	Quito	-0.18944	-78.4939	2806	C. Felix	2001-12-27	NULL	NULL	NULL	NULL
QCAZI60445	PUCE	Xylocopa viridigastra	Schonnherria	male	Pichincha	Quito	-0.18944	-78.4939	2806	C. Felix	2001-12-27	NULL	NULL	NULL	NULL
QCAZI18791	PUCE	Xylocopa viridigastra	Schonnherria	male	Pichincha	Quito	-0.223252	-78.5141	2814	C. Ulloa	1984-01-13	NULL	NULL	NULL	NULL
QCAZI66880	PUCE	Xylocopa viridigastra	Schonnherria	male	Pichincha	Quito	-0.18376	-78.4642	2950	D. Armas	2008-06-08	NULL	NULL	NULL	NULL
QCAZI66881	PUCE	Xylocopa viridigastra	Schonnherria	male	Pichincha	Quito	-0.18376	-78.4642	2950	D. Armas	2008-06-08	NULL	NULL	NULL	NULL
QCAZI60444	PUCE	Xylocopa viridigastra	Schonnherria	male	Pichincha	Quito	-0.18944	-78.4939	2806	D. Cisneros	2004-01-03	NULL	NULL	NULL	NULL
QCAZI18527	PUCE	Xylocopa viridigastra	Schonnherria	male	Pichincha	Quito	-0.223252	-78.5141	2814	D. Tirira	1989-01-29	NULL	NULL	NULL	NULL
QCAZI60446	PUCE	Xylocopa viridigastra	Schonnherria	male	Pichincha	Quito	-0.18944	-78.4939	2806	E. Gonzalez	2003-12-04	NULL	NULL	NULL	NULL
QCAZI18573	PUCE	Xylocopa viridigastra	Schonnherria	male	Pichincha	Quito	-0.285621	-78.565	2928	E. Trujillo	1992-03-22	NULL	NULL	NULL	NULL
QCAZI18830	PUCE	Xylocopa viridigastra	Schonnherria	male	Pichincha	Quito	-0.223252	-78.5141	2814	F. Bravo	1986-03-17	NULL	NULL	NULL	NULL
QCAZI18837	PUCE	Xylocopa viridigastra	Schonnherria	male	Pichincha	Quito	-0.223252	-78.5141	2814	F. Bravo	1986-03-17	NULL	NULL	NULL	NULL
QCAZI18843	PUCE	Xylocopa viridigastra	Schonnherria	male	Pichincha	Quito	-0.223252	-78.5141	2814	F. Bravo	1986-03-17	NULL	NULL	NULL	NULL
QCAZI18919	PUCE	Xylocopa viridigastra	Schonnherria	male	Pichincha	Quito	-0.223252	-78.5141	2814	F. Bravo	1986-03-17	NULL	NULL	NULL	NULL
QCAZI18906	PUCE	Xylocopa viridigastra	Schonnherria	male	Pichincha	Quito	-0.223252	-78.5141	2814	F. Ortega	1986-12-13	NULL	NULL	NULL	NULL
QCAZI60438	PUCE	Xylocopa viridigastra	Schonnherria	male	Pichincha	Quito	-0.18944	-78.4939	2806	G. Irazábal	2004-01-03	NULL	NULL	NULL	NULL
QCAZI18825	PUCE	Xylocopa viridigastra	Schonnherria	male	Pichincha	Quito	-0.259097	-78.5576	2948	G. Mosquera	1985-01-01	NULL	NULL	NULL	NULL
QCAZI18627	PUCE	Xylocopa viridigastra	Schonnherria	male	Pichincha	Quito	-0.223252	-78.5141	2814	G. Onore	1986-04-01	NULL	NULL	NULL	NULL
QCAZI18928	PUCE	Xylocopa viridigastra	Schonnherria	male	Pichincha	Quito	-0.223252	-78.5141	2814	I. Castro	1986-01-01	NULL	NULL	NULL	NULL
QCAZI280642	PUCE	Xylocopa viridigastra	Schonnherria	male	Pichincha	Quito	-0.17911	-78.5017	2909	I. Jaramillo	2016-01-01	NULL	NULL	NULL	NULL
QCAZI18631	PUCE	Xylocopa viridigastra	Schonnherria	male	Pichincha	Quito	-0.223252	-78.5141	2814	I. Von Lippke	1992-06-28	NULL	NULL	NULL	NULL
QCAZI18639	PUCE	Xylocopa viridigastra	Schonnherria	male	Pichincha	Quito	-0.223252	-78.5141	2814	I. Von Lippke	1992-06-28	NULL	NULL	NULL	NULL
QCAZI18779	PUCE	Xylocopa viridigastra	Schonnherria	male	Pichincha	Quito	-0.223252	-78.5141	2814	J. C. Vieira	1985-05-29	NULL	NULL	NULL	NULL
QCAZI60439	PUCE	Xylocopa viridigastra	Schonnherria	male	Pichincha	Quito	-0.140388	-78.4883	2810	J. Costales	1996-04-28	NULL	NULL	NULL	NULL
QCAZI60450	PUCE	Xylocopa viridigastra	Schonnherria	male	Pichincha	Quito	-0.18944	-78.4939	2806	J. Engelken	1999-06-19	NULL	NULL	NULL	NULL
QCAZI18628	PUCE	Xylocopa viridigastra	Schonnherria	male	Pichincha	Quito	-0.223252	-78.5141	2814	J. Herbas	1993-01-16	NULL	NULL	NULL	NULL
QCAZI66879	PUCE	Xylocopa viridigastra	Schonnherria	male	Pichincha	Quito	-0.18944	-78.4939	2806	J. M. Vieira	2006-06-01	NULL	NULL	NULL	NULL
QCAZI66882	PUCE	Xylocopa viridigastra	Schonnherria	male	Pichincha	Quito	-0.18944	-78.4939	2806	J. M. Vieira	2006-06-01	NULL	NULL	NULL	NULL
QCAZI66883	PUCE	Xylocopa viridigastra	Schonnherria	male	Pichincha	Quito	-0.18944	-78.4939	2806	J. M. Vieira	2006-06-01	NULL	NULL	NULL	NULL
QCAZI66874	PUCE	Xylocopa viridigastra	Schonnherria	male	Pichincha	Quito	-0.18944	-78.4939	2806	J. Mejía	2006-10-12	NULL	NULL	NULL	NULL
QCAZI66875	PUCE	Xylocopa viridigastra	Schonnherria	male	Pichincha	Quito	-0.18944	-78.4939	2806	J. Mejía	2006-10-12	NULL	NULL	NULL	NULL
QCAZI66884	PUCE	Xylocopa viridigastra	Schonnherria	male	Pichincha	Quito	-0.18944	-78.4939	2806	J. Pijal	2007-01-12	NULL	NULL	NULL	NULL
QCAZI18805	PUCE	Xylocopa viridigastra	Schonnherria	male	Pichincha	Quito	-0.223252	-78.5141	2814	J. Rodríguez	1984-04-20	NULL	NULL	NULL	NULL
QCAZI18785	PUCE	Xylocopa viridigastra	Schonnherria	male	Pichincha	Quito	-0.223252	-78.5141	2814	L. Coloma	1985-05-01	NULL	NULL	NULL	NULL
QCAZI18865	PUCE	Xylocopa viridigastra	Schonnherria	male	Pichincha	Quito	-0.223252	-78.5141	2814	L. Coloma	1985-05-01	NULL	NULL	NULL	NULL
QCAZI18922	PUCE	Xylocopa viridigastra	Schonnherria	male	Pichincha	Quito	-0.223252	-78.5141	2814	LAAAL	1987-01-10	NULL	NULL	NULL	NULL
QCAZI18927	PUCE	Xylocopa viridigastra	Schonnherria	male	Pichincha	Quito	-0.223252	-78.5141	2814	LAAAL	1987-01-10	NULL	NULL	NULL	NULL
QCAZI18793	PUCE	Xylocopa viridigastra	Schonnherria	male	Pichincha	Quito	-0.223252	-78.5141	2814	M. A. Calderón	1985-01-20	NULL	NULL	NULL	NULL
QCAZI60442	PUCE	Xylocopa viridigastra	Schonnherria	male	Pichincha	Quito	-0.18944	-78.4939	2806	M. Gavilanes	2002-01-03	NULL	NULL	NULL	NULL
QCAZI66876	PUCE	Xylocopa viridigastra	Schonnherria	male	Pichincha	Quito	-0.18944	-78.4939	2806	M. Vega	2007-01-17	NULL	NULL	NULL	NULL
QCAZI11330	PUCE	Xylocopa viridigastra	Schonnherria	male	Pichincha	Quito	-0.223252	-78.5141	2814	M. Yauri	2005-04-27	NULL	NULL	NULL	NULL
QCAZI18777	PUCE	Xylocopa viridigastra	Schonnherria	male	Pichincha	Quito	-0.223252	-78.5141	2814	P. Casares	1985-01-04	NULL	NULL	NULL	NULL
QCAZI18778	PUCE	Xylocopa viridigastra	Schonnherria	male	Pichincha	Quito	-0.223252	-78.5141	2814	P. Casares	1985-02-02	NULL	NULL	NULL	NULL
QCAZI18828	PUCE	Xylocopa viridigastra	Schonnherria	male	Pichincha	Quito	-0.223252	-78.5141	2814	P. Casares	1985-01-04	NULL	NULL	NULL	NULL
QCAZI18835	PUCE	Xylocopa viridigastra	Schonnherria	male	Pichincha	Quito	-0.223252	-78.5141	2814	P. Casares	1985-03-02	NULL	NULL	NULL	NULL
QCAZI18868	PUCE	Xylocopa viridigastra	Schonnherria	male	Pichincha	Quito	-0.223252	-78.5141	2814	P. Casares	1985-02-02	NULL	NULL	NULL	NULL
QCAZI18876	PUCE	Xylocopa viridigastra	Schonnherria	male	Pichincha	Quito	-0.223252	-78.5141	2814	P. Casares	1985-01-04	NULL	NULL	NULL	NULL
QCAZI18475	PUCE	Xylocopa viridigastra	Schonnherria	male	Pichincha	Quito	-0.223252	-78.5141	2814	P. Maisincho	1986-01-02	NULL	NULL	NULL	NULL
QCAZI18829	PUCE	Xylocopa viridigastra	Schonnherria	male	Pichincha	Quito	-0.223252	-78.5141	2814	P. Maisincho	1988-02-07	NULL	NULL	NULL	NULL
QCAZI18909	PUCE	Xylocopa viridigastra	Schonnherria	male	Pichincha	Quito	-0.223252	-78.5141	2814	P. Maisincho	1988-02-07	NULL	NULL	NULL	NULL
QCAZI18913	PUCE	Xylocopa viridigastra	Schonnherria	male	Pichincha	Quito	-0.223252	-78.5141	2814	P. Maisincho	1988-02-07	NULL	NULL	NULL	NULL
QCAZI18841	PUCE	Xylocopa viridigastra	Schonnherria	male	Pichincha	Quito	-0.223252	-78.5141	2814	P. Ponce	1986-05-01	NULL	NULL	NULL	NULL
QCAZI11333	PUCE	Xylocopa viridigastra	Schonnherria	male	Pichincha	Quito	-0.223252	-78.5141	2814	R. Mogollón	2005-06-26	NULL	NULL	NULL	NULL
QCAZI11334	PUCE	Xylocopa viridigastra	Schonnherria	male	Pichincha	Quito	-0.223252	-78.5141	2814	R. Mogollón	2005-06-26	NULL	NULL	NULL	NULL
QCAZI12146	PUCE	Xylocopa viridigastra	Schonnherria	male	Pichincha	Quito	-0.223252	-78.5141	2814	R. Mogollón	2005-01-04	NULL	NULL	NULL	NULL
QCAZI18789	PUCE	Xylocopa viridigastra	Schonnherria	male	Pichincha	Quito	-0.223252	-78.5141	2814	R. Noboa	1984-06-20	NULL	NULL	NULL	NULL
QCAZI18795	PUCE	Xylocopa viridigastra	Schonnherria	male	Pichincha	Quito	-0.223252	-78.5141	2814	R. Noboa	1984-06-18	NULL	NULL	NULL	NULL
QCAZI280746	PUCE	Xylocopa viridigastra	Schonnherria	male	Pichincha	Quito	-0.18013	-78.4996	2885	R. Ontaneda	2025-07-05	NULL	NULL	NULL	NULL
QCAZI18565	PUCE	Xylocopa viridigastra	Schonnherria	male	Pichincha	Quito	-0.156799	-78.4624	2860	R. Paladines	1995-12-25	NULL	NULL	NULL	NULL
QCAZI18918	PUCE	Xylocopa viridigastra	Schonnherria	male	Pichincha	Quito	-0.223252	-78.5141	2814	S. Garrido	1988-01-02	NULL	NULL	NULL	NULL
QCAZI18831	PUCE	Xylocopa viridigastra	Schonnherria	male	Pichincha	Quito	-0.285621	-78.565	2928	S. Garrido	1988-01-02	NULL	NULL	NULL	NULL
QCAZI18838	PUCE	Xylocopa viridigastra	Schonnherria	male	Pichincha	Quito	-0.285621	-78.565	2928	S. Garrido	1988-01-02	NULL	NULL	NULL	NULL
QCAZI18840	PUCE	Xylocopa viridigastra	Schonnherria	male	Pichincha	Quito	-0.285621	-78.565	2928	S. Garrido	1988-01-02	NULL	NULL	NULL	NULL
QCAZI18842	PUCE	Xylocopa viridigastra	Schonnherria	male	Pichincha	Quito	-0.285621	-78.565	2928	S. Garrido	1988-01-02	NULL	NULL	NULL	NULL
QCAZI18903	PUCE	Xylocopa viridigastra	Schonnherria	male	Pichincha	Quito	-0.285621	-78.565	2928	S. Garrido	1988-01-02	NULL	NULL	NULL	NULL
QCAZI18908	PUCE	Xylocopa viridigastra	Schonnherria	male	Pichincha	Quito	-0.285621	-78.565	2928	S. Garrido	1988-01-01	NULL	NULL	NULL	NULL
QCAZI18916	PUCE	Xylocopa viridigastra	Schonnherria	male	Pichincha	Quito	-0.285621	-78.565	2928	S. Garrido	1988-01-02	NULL	NULL	NULL	NULL
QCAZI18920	PUCE	Xylocopa viridigastra	Schonnherria	male	Pichincha	Quito	-0.285621	-78.565	2928	S. Garrido	1988-01-02	NULL	NULL	NULL	NULL
QCAZI280554	PUCE	Xylocopa viridigastra	Schonnherria	male	Pichincha	Quito	-0.22186	-78.4988	2899	S. Rao	2013-02-27	NULL	NULL	NULL	NULL
QCAZI280640	PUCE	Xylocopa viridigastra	Schonnherria	male	Pichincha	Quito	-0.18376	-78.4642	2950	S. Real	2017-06-12	NULL	NULL	NULL	NULL
INAT29078782	iNaturalist	Xylocopa viridigastra	Schonnherria	male	Pichincha	Rumiñahui	-0.333003	-78.4615	2496	NULL	2019-07-18	https://www.inaturalist.org/observations/29078782	NULL	NULL	NULL
QCAZI18635	PUCE	Xylocopa viridigastra	Schonnherria	male	Pichincha	San Antonio de Pichincha	0.0045685	-78.4468	2435	P. Tufiño	1992-07-04	NULL	NULL	NULL	NULL
QCAZI280551	PUCE	Xylocopa viridigastra	Schonnherria	male	Pichincha	San Rafael	-0.30583	-78.4419	2493	E. Torres	2012-04-13	NULL	NULL	NULL	NULL
QCAZI60454	PUCE	Xylocopa viridigastra	Schonnherria	male	Pichincha	Sangolquí	-0.31944	-78.4417	2501	I. Alarcón	2001-12-22	NULL	NULL	NULL	NULL
QCAZI60455	PUCE	Xylocopa viridigastra	Schonnherria	male	Pichincha	Sangolquí	-0.31944	-78.4417	2501	I. Alarcón	2001-12-22	NULL	NULL	NULL	NULL
QCAZI18588	PUCE	Xylocopa viridigastra	Schonnherria	male	Pichincha	Sangolquí	-0.330163	-78.4511	2494	L. Cabrera	1992-06-22	NULL	NULL	NULL	NULL
QCAZI60482	PUCE	Xylocopa viridigastra	Schonnherria	male	Pichincha	Sangolquí	-0.347623	-78.4311	2537	R. Espinoza	2001-12-16	NULL	NULL	NULL	NULL
QCAZI60483	PUCE	Xylocopa viridigastra	Schonnherria	male	Pichincha	Sangolquí	-0.347623	-78.4311	2537	R. Espinoza	2001-12-16	NULL	NULL	NULL	NULL
QCAZI18818	PUCE	Xylocopa viridigastra	Schonnherria	male	Pichincha	Tababela	-0.189963	-78.3388	2505	S. Lasso	1984-06-24	NULL	NULL	NULL	NULL
QCAZI18585	PUCE	Xylocopa viridigastra	Schonnherria	male	Pichincha	Tumbaco	-0.210691	-78.3956	2351	M. Rodríguez	1994-06-12	NULL	NULL	NULL	NULL
QCAZI18615	PUCE	Xylocopa viridigastra	Schonnherria	male	Pichincha	Tumbaco	-0.210691	-78.3956	2351	V. Cano	1994-06-12	NULL	NULL	NULL	NULL
QCAZI18616	PUCE	Xylocopa viridigastra	Schonnherria	male	Pichincha	Tumbaco	-0.210691	-78.3956	2351	V. Cano	1994-06-17	NULL	NULL	NULL	NULL
QCAZI18817	PUCE	Xylocopa viridigastra	Schonnherria	male	Pichincha	Tumbaco	-0.210691	-78.3956	2351	Y. Yanes	1984-04-30	NULL	NULL	NULL	NULL
QCAZI280641	PUCE	Xylocopa viridigastra	Schonnherria	male	Pichincha	Yanacocha	-0.057757	-78.6009	2564	J. Pinto	2016-04-30	NULL	NULL	NULL	NULL
QCAZI18826	PUCE	Xylocopa viridigastra	Schonnherria	male	Pichincha	Yaruquí	-0.167036	-78.3188	2548	C. Ruiz	NULL	NULL	NULL	NULL	NULL
QCAZI18576	PUCE	Xylocopa viridigastra	Schonnherria	male	Santo Domingo	Alluriquín	-0.32291	-78.9953	768	S. Puaneisco	1991-10-13	NULL	NULL	NULL	NULL
QCAZI280550	PUCE	Xylocopa viridigastra	Schonnherria	male	Tungurahua	Rio Negro	-1.36443	-78.2715	3126	A. Vallejo	2010-04-13	NULL	NULL	NULL	NULL
LOUNAZ-I 0028086	UNL	Xylocopa viridigastra	Schonnherria	male	Zamora Chinchipe	Zamora	-4.06473	-78.9515	899	Chamba Ochoa	2007-06-05	NULL	NULL	NULL	NULL
LOUNAZ-I 0028085	UNL	Xylocopa viridigastra	Schonnherria	male	Zamora Chinchipe	Zamora	-4.06473	-78.9515	899	Eras Bustamante	2005-06-08	NULL	NULL	NULL	NULL
INAT310637235	iNaturalist	Xylocopa viridigastra	Schonnherria	NULL	Azuay	Cuenca	-2.91625	-79.0032	2525	NULL	2025-08-29	https://www.inaturalist.org/observations/310637235	NULL	NULL	NULL
BBSL808329	GBIF	Xylocopa viridigastra	Schonnherria	NULL	Guayas	Guayaquil	-2.2038	-79.8974	3	G. E. Bohart	1932-07-31	https://www.gbif.org/occurrence/658529780	NULL	NULL	NULL
INAT119946751	iNaturalist	Xylocopa viridigastra	Schonnherria	NULL	Pichincha	Quito	-0.18664	-78.4864	2862	NULL	2022-05-27	https://www.inaturalist.org/observations/119946751	NULL	NULL	NULL
INAT271270705	iNaturalist	Xylocopa viridigastra	Schonnherria	NULL	Pichincha	Rumiñahui	-0.34237	-78.4342	2546	NULL	2025-04-18	https://www.inaturalist.org/observations/271270705	NULL	NULL	NULL
RAA 284	INABIO	Xylocopa viridigastra	Schonnherria	male	Pichincha	Quito	-0.181972	-78.5193	3279	R. Andreocci	2020-11-08	NULL	NULL	NULL	NULL
RAA 285	INABIO	Xylocopa viridigastra	Schonnherria	male	Pichincha	Quito	-0.181972	-78.5193	3279	R. Andreocci	2020-11-08	NULL	NULL	NULL	NULL
MECN-EN 51994	INABIO	Xylocopa viridis	Schonnherria	male	Pastaza	Santa Clara	-1.34514	-77.894	982	A. Hernandez	2025-08-23	NULL	NULL	NULL	NULL
USNMENT01604732	GBIF	Xylocopa viridis	Schonnherria	female	Napo	Puerto Misahuallí	-1.03303	-77.6694	408	P. Turner	1976-06-28	https://www.gbif.org/occurrence/2900402419	NULL	NULL	NULL
USNMENT01614771	GBIF	Xylocopa viridis	Schonnherria	female	Napo	Puerto Misahuallí	-1.03303	-77.6694	408	P. Turner	1976-06-28	https://www.gbif.org/occurrence/2900420737	NULL	NULL	NULL
USNMENT01614969	GBIF	Xylocopa viridis	Schonnherria	female	Napo	Puerto Misahuallí	-1.03303	-77.6694	408	P. Turner	1976-06-28	https://www.gbif.org/occurrence/2900456038	NULL	NULL	NULL
QCAZI64386	PUCE	Xylocopa viridis	Schonnherria	female	Napo	Tena	-1.05972	-77.9067	539	A. Sola	2001-09-16	NULL	NULL	NULL	NULL
QCAZI280523	PUCE	Xylocopa viridis	Schonnherria	female	Orellana	Parque Nacional Yasuní	-0.67131	-76.4005	240	A. González	2016-02-19	NULL	NULL	Ex: Van Someren trap	NULL
QCAZI280525	PUCE	Xylocopa viridis	Schonnherria	female	Orellana	Parque Nacional Yasuní	-0.67131	-76.4005	240	A. González	2016-02-19	NULL	NULL	Ex: Van Someren trap	NULL
QCAZI280543	PUCE	Xylocopa viridis	Schonnherria	female	Orellana	Parque Nacional Yasuní	-0.67131	-76.3969	226	J. Rentería	2016-02-20	NULL	NULL	NULL	NULL
QCAZI280541	PUCE	Xylocopa viridis	Schonnherria	female	Orellana	Parque Nacional Yasuní	-0.67131	-76.4005	240	N. Skorobogatov	2016-02-20	NULL	NULL	NULL	NULL
QCAZI280542	PUCE	Xylocopa viridis	Schonnherria	female	Pastaza	Parque Nacional Yasuní	-0.67419	-76.3969	217	E. Guevara	2016-02-20	NULL	NULL	NULL	NULL
USNMENT01604757	GBIF	Xylocopa viridis	Schonnherria	female	Pastaza	Puyo	-1.49288	-77.9998	929	P. Spangler	1976-01-31	https://www.gbif.org/occurrence/2900403811	NULL	NULL	NULL
QCAZI280751	PUCE	Xylocopa viridis	Schonnherria	female	Pastaza	Santa Clara	-1.34904	-77.8889	986	R. Ontaneda	2025-09-13	NULL	NULL	Ex: Nest in Rollinia mucosa wood	NULL
QCAZI64385	PUCE	Xylocopa viridis	Schonnherria	male	Napo	Tena	-1.05972	-77.9067	539	A. Sola	2001-09-16	NULL	NULL	NULL	NULL
QCAZI280655	PUCE	Xylocopa viridis	Schonnherria	male	Orellana	Parque Nacional Yasuní	-0.674289	-76.3973	218	R. Hidalgo	2014-12-10	NULL	NULL	Ex: Necrophagus trap	NULL
QCAZI280524	PUCE	Xylocopa viridis	Schonnherria	male	Orellana	Parque Nacional Yasuní	-0.67131	-76.4005	240	A. González	2016-02-19	NULL	NULL	Ex: Van Someren trap	NULL
QCAZI280545	PUCE	Xylocopa viridis	Schonnherria	male	Orellana	Parque Nacional Yasuní	-0.67131	-76.4005	218	A. González	2016-02-19	NULL	NULL	Ex: Van Someren Trap	NULL
QCAZI280547	PUCE	Xylocopa viridis	Schonnherria	male	Orellana	Parque Nacional Yasuní	-0.67131	-76.4005	240	G. Loayza	2016-02-19	NULL	NULL	NULL	NULL
QCAZI280546	PUCE	Xylocopa viridis	Schonnherria	male	Orellana	Parque Nacional Yasuní	-0.67131	-76.4005	240	N. Skorobogatov	2016-02-20	NULL	NULL	NULL	NULL
QCAZI280544	PUCE	Xylocopa viridis	Schonnherria	male	Orellana	Parque Nacional Yasuní	-0.67419	-76.3969	217	S. Real	2016-02-19	NULL	NULL	NULL	NULL
KU1232988	GBIF	Xylocopa viridis	Schonnherria	NULL	Napo	Tsatsayacu	-1.13008	-77.8279	482	C. Dodson	1963-01-01	https://www.gbif.org/occurrence/894567751	NULL	NULL	NULL
KU1232989	GBIF	Xylocopa viridis	Schonnherria	NULL	Napo	Tsatsayacu	-1.13008	-77.8279	482	C. Dodson	1963-01-01	https://www.gbif.org/occurrence/894567776	NULL	NULL	NULL
KU1233006	GBIF	Xylocopa viridis	Schonnherria	NULL	Sucumbios	Limoncocha	-0.4	-76.6	245	M. Naumann	1970-07-25	https://www.gbif.org/occurrence/894567835	NULL	NULL	NULL
NHMUK013620991	BMNH	Xylocopa asedothae	Xylocopina	male	Napo	Muyuna	-0.978408	-77.8529	535	M. Cooper	1979-08-25	NULL	Zama, P. C., & Silveira, F. A. (2024). Descriptions of a new species and of three unknown males of Xylocopa Latreille, 1802 from the Neotropical region (Hymenoptera: Apidae: Xylocopini). Zootaxa, 5404(1), 60. https://doi.org/10.11646/zootaxa.5404.1.5	NULL	NULL
QCAZI60201	PUCE	Xylocopa asedothae	Xylocopina	male	Orellana	Avila Viejo	-0.633289	-77.4333	748	E. Kohn	1996-08-03	NULL	NULL	NULL	NULL
QCAZI60380	PUCE	Xylocopa asedothae	Xylocopina	male	Orellana	Parque Nacional Yasuní	-0.633333	-76.5	245	J. Guevara	1998-07-20	NULL	NULL	NULL	NULL
NHMUK013621010	BMNH	Xylocopa asedothae	Xylocopina	male	Sucumbios	Pañacocha	-0.398069	-76.1278	219	M. Cooper	1990-07-13	NULL	NULL	NULL	NULL
MECN-EN 52028	INABIO	Xylocopa sp. 6	Xylocopina	female	Pastaza	Santa Clara	-1.35127	-77.889	976	A. Hernandez	2025-08-23	NULL	NULL	NULL	NULL
QCAZI60200	PUCE	Xylocopa sp. 6	Xylocopina	female	Orellana	Avila Viejo	-0.633289	-77.4333	748	E. Kohn	1996-08-03	NULL	NULL	NULL	NULL
QCAZI1620	PUCE	Xylocopa sp. 6	Xylocopina	female	Orellana	Estero Chiruisla	-0.61457	-75.8768	206	F. Checa	2015-10-29	NULL	NULL	NULL	NULL
QCAZI19741	PUCE	Xylocopa sp. 6	Xylocopina	female	Orellana	Parque Nacional Yasuní	-0.674289	-76.3973	218	C. Skov	1998-08-26	NULL	NULL	Ex: Rubiaceae	NULL
QCAZI280600	PUCE	Xylocopa sp. 6	Xylocopina	female	Orellana	Parque Nacional Yasuní	-0.674325	-76.3975	218	E. Rea	2016-02-19	NULL	NULL	NULL	NULL

## Sheet: Table S2
Table S2. Insect–plant interaction records involving Xylocopa species in Ecuador. Verified records of Xylocopa floral visitation from iNaturalist and museum labels, including bee species, associated plant taxonomy, and plant status (endemic, native, or non-native).
Code	Origin	XylocopaSpecies	PlantFamily	PlantGenus	PlantSpecies	Status	Link
INAT169001817	CitizenScience	Xylocopa (Megaxylocopa) frontalis	Acanthaceae	Thunbergia	grandiflora	Non-native	https://www.inaturalist.org/observations/169001817
INAT17933744	CitizenScience	Xylocopa (Megaxylocopa) frontalis	Acanthaceae	Thunbergia	grandiflora	Non-native	https://www.inaturalist.org/observations/17933744
INAT99340263	CitizenScience	Xylocopa (Megaxylocopa) frontalis	Actinidiaceae	Saurauia	prainiana	Native	https://www.inaturalist.org/observations/99340263
INAT159562858	CitizenScience	Xylocopa (Megaxylocopa) frontalis	Blasaminaceae	Impatiens	walleriana	Non-native	https://www.inaturalist.org/observations/159562858
INAT131835493	CitizenScience	Xylocopa (Megaxylocopa) frontalis	Capparaceae	Capparicordis	crotonoides	Native	https://www.inaturalist.org/observations/131835493
INAT93077637	CitizenScience	Xylocopa (Megaxylocopa) frontalis	Fabaceae	Canavalia	rosea	Native	https://www.inaturalist.org/observations/93077637
INAT108964460	CitizenScience	Xylocopa (Megaxylocopa) frontalis	Fabaceae	Senna	alata	Native	https://www.inaturalist.org/observations/108964460
INAT99136200	CitizenScience	Xylocopa (Megaxylocopa) frontalis	Passifloraceae	Passiflora	edulis	Non-native	https://www.inaturalist.org/observations/99136200
INAT281183024	CitizenScience	Xylocopa (Megaxylocopa) frontalis	Rutaceae	Citrus	x limon	Non-native	https://www.inaturalist.org/observations/281183024
INAT107989067	CitizenScience	Xylocopa (Megaxylocopa) frontalis	Verbenaceae	Stachytarpheta	cayennensis	Native	https://www.inaturalist.org/observations/107989067
INAT146772960	CitizenScience	Xylocopa (Megaxylocopa) frontalis	Verbenaceae	Stachytarpheta	cayennensis	Native	https://www.inaturalist.org/observations/146772960
INAT145292545	CitizenScience	Xylocopa (Neoxylocopa) darwini	Asteraceae	Scalesia	helleri	Endemic	https://www.inaturalist.org/observations/145292545
INAT166131703	CitizenScience	Xylocopa (Neoxylocopa) darwini	Cactaceae	Opuntia	galapageia	Endemic	https://www.inaturalist.org/observations/166131703
INAT13769439	CitizenScience	Xylocopa (Neoxylocopa) darwini	Malvaceae	Gossypium	darwinii	Endemic	https://www.inaturalist.org/observations/13769439
INAT70590097	CitizenScience	Xylocopa (Neoxylocopa) darwini	Malvaceae	Waltheria	ovata	Native	https://www.inaturalist.org/observations/70590097
INAT319253917	CitizenScience	Xylocopa (Neoxylocopa) darwini	Passifloraceae	Passiflora	edulis	Non-native	https://www.inaturalist.org/observations/319253917
INAT123784824	CitizenScience	Xylocopa (Neoxylocopa) darwini	Passifloraceae	Passiflora	vesicaria	Endemic	https://www.inaturalist.org/observations/123784824
INAT85115305	CitizenScience	Xylocopa (Neoxylocopa) darwini	Passifloraceae	Turnera	ulmifolia	Non-native	https://www.inaturalist.org/observations/85115305
INAT254926416	CitizenScience	Xylocopa (Neoxylocopa) darwini	Polygonaceae	Antigonon	leptopus	Non-native	https://www.inaturalist.org/observations/254926416
INAT171528645	CitizenScience	Xylocopa (Neoxylocopa) darwini	Zygophyllaceae	Tribulis	terrestris	Non-native	https://www.inaturalist.org/observations/171528645
INAT262611980	CitizenScience	Xylocopa (Neoxylocopa) lachnea	Fabaceae	Senna	multiglandulosa	Native	https://www.inaturalist.org/observations/262611980
INAT68227565	CitizenScience	Xylocopa (Neoxylocopa) lachnea	Fabaceae	Senna	multiglandulosa	Native	https://www.inaturalist.org/observations/68227565
INAT270044808	CitizenScience	Xylocopa (Neoxylocopa) lachnea	Lamiaceae	Salvia	microphylla	Non-native	https://www.inaturalist.org/observations/270044808
INAT281874299	CitizenScience	Xylocopa (Neoxylocopa) lachnea	Lamiaceae	Salvia	microphylla	Non-native	https://www.inaturalist.org/observations/281874299
INAT281876139	CitizenScience	Xylocopa (Neoxylocopa) lachnea	Lamiaceae	Salvia	microphylla	Non-native	https://www.inaturalist.org/observations/281876139
INAT287644350	CitizenScience	Xylocopa (Neoxylocopa) lachnea	Lamiaceae	Salvia	microphylla	Non-native	https://www.inaturalist.org/observations/287644350
INAT294080690	CitizenScience	Xylocopa (Neoxylocopa) lachnea	Lamiaceae	Salvia	microphylla	Non-native	https://www.inaturalist.org/observations/294080690
INAT95413173	CitizenScience	Xylocopa (Neoxylocopa) similis	Apocynaceae	Thevetia	ahouai	Native	https://www.inaturalist.org/observations/95413173
INAT299626931	CitizenScience	Xylocopa (Neoxylocopa) similis	Blasaminaceae	Impatiens	walleriana	Non-native	https://www.inaturalist.org/observations/299626931
INAT151323577	CitizenScience	Xylocopa (Neoxylocopa) similis	Fabaceae	Cajanus	cajan	Non-native	https://www.inaturalist.org/observations/151323577
INAT60845385	CitizenScience	Xylocopa (Neoxylocopa) similis	Fabaceae	Cajanus	cajan	Non-native	https://www.inaturalist.org/observations/60845385
INAT191129428	CitizenScience	Xylocopa (Neoxylocopa) similis	Fabaceae	Centrosema	triquetrum	Native	https://www.inaturalist.org/observations/191129428
INAT23377325	CitizenScience	Xylocopa (Neoxylocopa) similis	Fabaceae	Senna	alata	Native	https://www.inaturalist.org/observations/23377325
INAT121146024	CitizenScience	Xylocopa (Neoxylocopa) similis	Iridaceae	Trimezia	coerulea	Native	https://www.inaturalist.org/observations/121146024
INAT50181601	CitizenScience	Xylocopa (Neoxylocopa) similis	Passifloraceae	Passiflora	edulis	Non-native	https://www.inaturalist.org/observations/50181601
INAT192405079	CitizenScience	Xylocopa (Neoxylocopa) similis	Verbenaceae	Lantana	camara	Non-native	https://www.inaturalist.org/observations/192405079
INAT191113353	CitizenScience	Xylocopa (Neoxylocopa) similis	Verbenaceae	Stachytarpheta	cayennensis	Native	https://www.inaturalist.org/observations/191113353
INAT196921089	CitizenScience	Xylocopa (Neoxylocopa) similis	Verbenaceae	Stachytarpheta	cayennensis	Native	https://www.inaturalist.org/observations/196921089
INAT205146868	CitizenScience	Xylocopa (Neoxylocopa) similis	Verbenaceae	Stachytarpheta	cayennensis	Native	https://www.inaturalist.org/observations/205146868
INAT217098791	CitizenScience	Xylocopa (Neoxylocopa) similis	Verbenaceae	Stachytarpheta	cayennensis	Native	https://www.inaturalist.org/observations/217098791
INAT252923606	CitizenScience	Xylocopa (Neoxylocopa) similis	Verbenaceae	Stachytarpheta	cayennensis	Native	https://www.inaturalist.org/observations/252923606
INAT260493875	CitizenScience	Xylocopa (Neoxylocopa) similis	Verbenaceae	Stachytarpheta	cayennensis	Native	https://www.inaturalist.org/observations/260493875
INAT266021304	CitizenScience	Xylocopa (Neoxylocopa) similis	Verbenaceae	Stachytarpheta	cayennensis	Native	https://www.inaturalist.org/observations/266021304
INAT38680234	CitizenScience	Xylocopa (Neoxylocopa) similis	Verbenaceae	Stachytarpheta	cayennensis	Native	https://www.inaturalist.org/observations/38680234
INAT240910267	CitizenScience	Xylocopa (Schonnherria) ecuadorica	Asteraceae	Tithonia	diversifolia	Non-native	https://www.inaturalist.org/observations/240910267
INAT256903233	CitizenScience	Xylocopa (Schonnherria) ecuadorica	Asteraceae	Tithonia	diversifolia	Non-native	https://www.inaturalist.org/observations/256903233
INAT88496344	CitizenScience	Xylocopa (Schonnherria) ecuadorica	Lamiaceae	Salvia	leucantha	Non-native	https://www.inaturalist.org/observations/88496344
INAT93805696	CitizenScience	Xylocopa (Schonnherria) ecuadorica	Lamiaceae	Salvia	leucantha	Non-native	https://www.inaturalist.org/observations/93805696
INAT95116883	CitizenScience	Xylocopa (Schonnherria) ecuadorica	Lamiaceae	Salvia	leucantha	Non-native	https://www.inaturalist.org/observations/95116883
INAT102095284	CitizenScience	Xylocopa (Schonnherria) ecuadorica	Lamiaceae	Salvia	microphylla	Non-native	https://www.inaturalist.org/observations/102095284
INAT103607680	CitizenScience	Xylocopa (Schonnherria) ecuadorica	Verbenaceae	Duranta	erecta	Native	https://www.inaturalist.org/observations/103607680
INAT257134208	CitizenScience	Xylocopa (Schonnherria) viridigastra	Asteraceae	Sonchus	oleraceus	Non-native	https://www.inaturalist.org/observations/257134208
INAT182986170	CitizenScience	Xylocopa (Schonnherria) viridigastra	Bignoniaceae	Tecoma	stans	Native	https://www.inaturalist.org/observations/182986170
INAT310637235	CitizenScience	Xylocopa (Schonnherria) viridigastra	Boraginaceae	Echium	candicans	Non-native	https://www.inaturalist.org/observations/310637235
INAT81496822	CitizenScience	Xylocopa (Schonnherria) viridigastra	Fabaceae	Cajanus	cajan	Non-native	https://www.inaturalist.org/observations/81496822
INAT155399832	CitizenScience	Xylocopa (Schonnherria) viridigastra	Fabaceae	Dalea	coerulea	Native	https://www.inaturalist.org/observations/155399832
INAT168593523	CitizenScience	Xylocopa (Schonnherria) viridigastra	Fabaceae	Dalea	coerulea	Native	https://www.inaturalist.org/observations/168593523
INAT198158567	CitizenScience	Xylocopa (Schonnherria) viridigastra	Fabaceae	Dalea	coerulea	Native	https://www.inaturalist.org/observations/198158567
INAT222386776	CitizenScience	Xylocopa (Schonnherria) viridigastra	Fabaceae	Dalea	coerulea	Native	https://www.inaturalist.org/observations/222386776
INAT262610883	CitizenScience	Xylocopa (Schonnherria) viridigastra	Fabaceae	Dalea	coerulea	Native	https://www.inaturalist.org/observations/262610883
INAT270670487	CitizenScience	Xylocopa (Schonnherria) viridigastra	Fabaceae	Dalea	coerulea	Native	https://www.inaturalist.org/observations/270670487
INAT271270705	CitizenScience	Xylocopa (Schonnherria) viridigastra	Fabaceae	Dalea	coerulea	Native	https://www.inaturalist.org/observations/271270705
INAT283830951	CitizenScience	Xylocopa (Schonnherria) viridigastra	Fabaceae	Dalea	coerulea	Native	https://www.inaturalist.org/observations/283830951
INAT296055749	CitizenScience	Xylocopa (Schonnherria) viridigastra	Fabaceae	Dalea	coerulea	Native	https://www.inaturalist.org/observations/296055749
INAT297688698	CitizenScience	Xylocopa (Schonnherria) viridigastra	Fabaceae	Dalea	coerulea	Native	https://www.inaturalist.org/observations/297688698
INAT71588227	CitizenScience	Xylocopa (Schonnherria) viridigastra	Fabaceae	Dalea	coerulea	Native	https://www.inaturalist.org/observations/71588227
INAT176675555	CitizenScience	Xylocopa (Schonnherria) viridigastra	Fabaceae	Otholobium	holosericeum	Endemic	https://www.inaturalist.org/observations/176675555
INAT164316224	CitizenScience	Xylocopa (Schonnherria) viridigastra	Fabaceae	Trifolium	pratense	Non-native	https://www.inaturalist.org/observations/164316224
INAT221750485	CitizenScience	Xylocopa (Schonnherria) viridigastra	Fabaceae	Vicia	sativa	Non-native	https://www.inaturalist.org/observations/221750485
INAT293611216	CitizenScience	Xylocopa (Schonnherria) viridigastra	Fabaceae	Vicia	sativa	Non-native	https://www.inaturalist.org/observations/293611216
INAT163231845	CitizenScience	Xylocopa (Schonnherria) viridigastra	Fabaceae	Vicia	villosa	Non-native	https://www.inaturalist.org/observations/163231845
INAT163388252	CitizenScience	Xylocopa (Schonnherria) viridigastra	Fabaceae	Vicia	villosa	Non-native	https://www.inaturalist.org/observations/163388252
INAT90387865	CitizenScience	Xylocopa (Schonnherria) viridigastra	Fabaceae	Vicia	villosa	Non-native	https://www.inaturalist.org/observations/90387865
INAT119819459	CitizenScience	Xylocopa (Schonnherria) viridigastra	Lamiaceae	Coleus	barbatus	Non-native	https://www.inaturalist.org/observations/119819459
INAT119819462	CitizenScience	Xylocopa (Schonnherria) viridigastra	Lamiaceae	Coleus	barbatus	Non-native	https://www.inaturalist.org/observations/119819462
INAT150326827	CitizenScience	Xylocopa (Schonnherria) viridigastra	Lamiaceae	Coleus	barbatus	Non-native	https://www.inaturalist.org/observations/150326827
INAT152512708	CitizenScience	Xylocopa (Schonnherria) viridigastra	Lamiaceae	Coleus	barbatus	Non-native	https://www.inaturalist.org/observations/152512708
INAT246547628	CitizenScience	Xylocopa (Schonnherria) viridigastra	Lamiaceae	Coleus	barbatus	Non-native	https://www.inaturalist.org/observations/246547628
INAT296065308	CitizenScience	Xylocopa (Schonnherria) viridigastra	Lamiaceae	Coleus	barbatus	Non-native	https://www.inaturalist.org/observations/296065308
INAT221320732	CitizenScience	Xylocopa (Schonnherria) viridigastra	Lamiaceae	Leonotis	nepetifolia	Non-native	https://www.inaturalist.org/observations/221320732
INAT278533106	CitizenScience	Xylocopa (Schonnherria) viridigastra	Lamiaceae	Leonotis	nepetifolia	Non-native	https://www.inaturalist.org/observations/278533106
INAT294347352	CitizenScience	Xylocopa (Schonnherria) viridigastra	Lamiaceae	Leonotis	nepetifolia	Non-native	https://www.inaturalist.org/observations/294347352
INAT111609163	CitizenScience	Xylocopa (Schonnherria) viridigastra	Lamiaceae	Salvia	leucantha	Non-native	https://www.inaturalist.org/observations/111609163
INAT106468012	CitizenScience	Xylocopa (Schonnherria) viridigastra	Lamiaceae	Salvia	microphylla	Non-native	https://www.inaturalist.org/observations/106468012
INAT119831415	CitizenScience	Xylocopa (Schonnherria) viridigastra	Lamiaceae	Salvia	microphylla	Non-native	https://www.inaturalist.org/observations/119831415
INAT119946741	CitizenScience	Xylocopa (Schonnherria) viridigastra	Lamiaceae	Salvia	microphylla	Non-native	https://www.inaturalist.org/observations/119946741
INAT119946742	CitizenScience	Xylocopa (Schonnherria) viridigastra	Lamiaceae	Salvia	microphylla	Non-native	https://www.inaturalist.org/observations/119946742
INAT119946744	CitizenScience	Xylocopa (Schonnherria) viridigastra	Lamiaceae	Salvia	microphylla	Non-native	https://www.inaturalist.org/observations/119946744
INAT119946751	CitizenScience	Xylocopa (Schonnherria) viridigastra	Lamiaceae	Salvia	microphylla	Non-native	https://www.inaturalist.org/observations/119946751
INAT119946752	CitizenScience	Xylocopa (Schonnherria) viridigastra	Lamiaceae	Salvia	microphylla	Non-native	https://www.inaturalist.org/observations/119946752
INAT119946753	CitizenScience	Xylocopa (Schonnherria) viridigastra	Lamiaceae	Salvia	microphylla	Non-native	https://www.inaturalist.org/observations/119946753
INAT119946755	CitizenScience	Xylocopa (Schonnherria) viridigastra	Lamiaceae	Salvia	microphylla	Non-native	https://www.inaturalist.org/observations/119946755
INAT163408779	CitizenScience	Xylocopa (Schonnherria) viridigastra	Lamiaceae	Salvia	microphylla	Non-native	https://www.inaturalist.org/observations/163408779
INAT167619969	CitizenScience	Xylocopa (Schonnherria) viridigastra	Lamiaceae	Salvia	microphylla	Non-native	https://www.inaturalist.org/observations/167619969
INAT178764432	CitizenScience	Xylocopa (Schonnherria) viridigastra	Lamiaceae	Salvia	microphylla	Non-native	https://www.inaturalist.org/observations/178764432
INAT279757186	CitizenScience	Xylocopa (Schonnherria) viridigastra	Lamiaceae	Salvia	microphylla	Non-native	https://www.inaturalist.org/observations/279757186
INAT280204102	CitizenScience	Xylocopa (Schonnherria) viridigastra	Lamiaceae	Salvia	microphylla	Non-native	https://www.inaturalist.org/observations/280204102
INAT282702545	CitizenScience	Xylocopa (Schonnherria) viridigastra	Lamiaceae	Salvia	microphylla	Non-native	https://www.inaturalist.org/observations/282702545
INAT296643828	CitizenScience	Xylocopa (Schonnherria) viridigastra	Lamiaceae	Salvia	microphylla	Non-native	https://www.inaturalist.org/observations/296643828
INAT307142811	CitizenScience	Xylocopa (Schonnherria) viridigastra	Lamiaceae	Salvia	microphylla	Non-native	https://www.inaturalist.org/observations/307142811
INAT274077922	CitizenScience	Xylocopa (Schonnherria) viridigastra	Lamiaceae	Salvia	pauciserrata	Native	https://www.inaturalist.org/observations/274077922
INAT274090237	CitizenScience	Xylocopa (Schonnherria) viridigastra	Lamiaceae	Salvia	pauciserrata	Native	https://www.inaturalist.org/observations/274090237
INAT284057459	CitizenScience	Xylocopa (Schonnherria) viridigastra	Lamiaceae	Salvia	pauciserrata	Native	https://www.inaturalist.org/observations/284057459
INAT284058107	CitizenScience	Xylocopa (Schonnherria) viridigastra	Lamiaceae	Salvia	pauciserrata	Native	https://www.inaturalist.org/observations/284058107
INAT294285342	CitizenScience	Xylocopa (Schonnherria) viridigastra	Malvaceae	Malva	nicaeensis	Non-native	https://www.inaturalist.org/observations/294285342
INAT176691394	CitizenScience	Xylocopa (Schonnherria) viridigastra	Melastomataceae	Chaetogastra	laxa	Native	https://www.inaturalist.org/observations/176691394
INAT290556680	CitizenScience	Xylocopa (Schonnherria) viridigastra	Onagraceae	Fuchsia	paniculata	Non-native	https://www.inaturalist.org/observations/290556680
INAT162914768	CitizenScience	Xylocopa (Schonnherria) viridigastra	Poaceae	Zea	mays	Non-native	https://www.inaturalist.org/observations/162914768
INAT309054278	CitizenScience	Xylocopa (Schonnherria) viridigastra	Polygalaceae	Monnina	aestuans	Native	https://www.inaturalist.org/observations/309054278
INAT303127253	CitizenScience	Xylocopa (Schonnherria) viridigastra	Solanaceae	Streptosolen	jamesonii	Native	https://www.inaturalist.org/observations/303127253
LOUNAZ-I 0028047	Museum	Xylocopa (Megaxylocopa) frontalis	Asteraceae	Dahlia	sp	NULL	NULL
LOUNAZ-I 0028094	Museum	Xylocopa (Megaxylocopa) frontalis	Euphorbiaceae	Manihot	esculenta	Non-native	NULL
LOUNAZ-I 0027847	Museum	Xylocopa (Megaxylocopa) frontalis	Fabaceae	Inga	edulis	Native	NULL
LOUNAZ-I 0027849	Museum	Xylocopa (Megaxylocopa) frontalis	Fabaceae	Lablab	purpureus	Non-native	NULL
LOUNAZ-I 0027808	Museum	Xylocopa (Megaxylocopa) frontalis	Passifloraceae	Passiflora	ligularis	Native	NULL
LOUNAZ-I 0027834	Museum	Xylocopa (Megaxylocopa) frontalis	Passifloraceae	Passiflora	ligularis	Native	NULL
LOUNAZ-I 0027835	Museum	Xylocopa (Megaxylocopa) frontalis	Passifloraceae	Passiflora	ligularis	Native	NULL
LOUNAZ-I 0027836	Museum	Xylocopa (Megaxylocopa) frontalis	Passifloraceae	Passiflora	ligularis	Native	NULL
LOUNAZ-I 0027850	Museum	Xylocopa (Megaxylocopa) frontalis	Passifloraceae	Passiflora	ligularis	Native	NULL
LOUNAZ-I 0027892	Museum	Xylocopa (Megaxylocopa) frontalis	Rubiaceae	Coffea	arabica	Non-native	NULL
LOUNAZ-I 0027827	Museum	Xylocopa (Megaxylocopa) frontalis	Rutaceae	Citrus	sp	NULL	NULL
LOUNAZ-I 0027851	Museum	Xylocopa (Megaxylocopa) frontalis	Rutaceae	Citrus	sp	NULL	NULL
LOUNAZ-I 0027848	Museum	Xylocopa (Megaxylocopa) frontalis	Solanaceae	Solanum	quitoense	Native	NULL
LOUNAZ-I 0027868	Museum	Xylocopa (Megaxylocopa) frontalis	Solanaceae	Solanum	quitoense	Native	NULL
MCZ:Ent:813902	Museum	Xylocopa (Neoxylocopa) darwini	Acanthaceae	Avicennia	germinans	Native	NULL
MCZ:Ent:813917	Museum	Xylocopa (Neoxylocopa) darwini	Aizoaceae	Sesuvium	portulacastrum	Native	NULL
MCZ:Ent:813961	Museum	Xylocopa (Neoxylocopa) darwini	Aizoaceae	Sesuvium	portulacastrum	Native	NULL
MCZ:Ent:813897	Museum	Xylocopa (Neoxylocopa) darwini	Fabaceae	Parkinsonia	aculeata	Native	NULL
LOUNAZ-I 0027820	Museum	Xylocopa (Neoxylocopa) lachnea	Fabaceae	Inga	edulis	Native	NULL
LOUNAZ-I 0027882	Museum	Xylocopa (Neoxylocopa) lachnea	Fabaceae	Phaseolus	vulgaris	Native	NULL
LOUNAZ-I 0027883	Museum	Xylocopa (Neoxylocopa) lachnea	Fabaceae	Phaseolus	vulgaris	Native	NULL
LOUNAZ-I 0027884	Museum	Xylocopa (Neoxylocopa) lachnea	Fabaceae	Phaseolus	vulgaris	Native	NULL
LOUNAZ-I 0027885	Museum	Xylocopa (Neoxylocopa) lachnea	Fabaceae	Phaseolus	vulgaris	Native	NULL
LOUNAZ-I 0027886	Museum	Xylocopa (Neoxylocopa) lachnea	Fabaceae	Phaseolus	vulgaris	Native	NULL
LOUNAZ-I 0027887	Museum	Xylocopa (Neoxylocopa) lachnea	Fabaceae	Phaseolus	vulgaris	Native	NULL
LOUNAZ-I 0027888	Museum	Xylocopa (Neoxylocopa) lachnea	Fabaceae	Phaseolus	vulgaris	Native	NULL
LOUNAZ-I 0027824	Museum	Xylocopa (Neoxylocopa) lachnea	Poaceae	Zea	mays	Non-native	NULL
LOUNAZ-I 0027825	Museum	Xylocopa (Neoxylocopa) lachnea	Rutaceae	Citrus	sp	NULL	NULL
LOUNAZ-I 0027826	Museum	Xylocopa (Neoxylocopa) lachnea	Rutaceae	Citrus	sp	NULL	NULL
LOUNAZ-I 0027828	Museum	Xylocopa (Neoxylocopa) lachnea	Rutaceae	Citrus	sp	NULL	NULL
LOUNAZ-I 0027829	Museum	Xylocopa (Neoxylocopa) lachnea	Rutaceae	Citrus	sp	NULL	NULL
LOUNAZ-I 0027830	Museum	Xylocopa (Neoxylocopa) lachnea	Rutaceae	Citrus	sp	NULL	NULL
LOUNAZ-I 0027831	Museum	Xylocopa (Neoxylocopa) lachnea	Rutaceae	Citrus	sp	NULL	NULL
LOUNAZ-I 0027866	Museum	Xylocopa (Neoxylocopa) lachnea	Solanaceae	Solanum	quitoense	Native	NULL
QCAZI19743	Museum	Xylocopa (Neoxylocopa) nigrocincta	Bixaceae	Bixa	sp	NULL	NULL
LOUNAZ-I 0027832	Museum	Xylocopa (Neoxylocopa) similis	Rutaceae	Citrus	sp	NULL	NULL
QCAZI280750	Museum	Xylocopa (Neoxylocopa) sp. 1	Boraginaceae	Cordia	lutea	Native	NULL
QCAZI281124	Museum	Xylocopa (Neoxylocopa) sp. 1	Passifloraceae	Passiflora	foetida	Native	NULL
QCAZI281125	Museum	Xylocopa (Neoxylocopa) sp. 1	Passifloraceae	Passiflora	foetida	Native	NULL
QCAZI281144	Museum	Xylocopa (Neoxylocopa) sp. 1	Passifloraceae	Passiflora	foetida	Native	NULL
QCAZI281145	Museum	Xylocopa (Neoxylocopa) sp. 1	Passifloraceae	Passiflora	foetida	Native	NULL
QCAZI281361	Museum	Xylocopa (Neoxylocopa) sp. 1	Passifloraceae	Passiflora	foetida	Native	NULL
QCAZI281362	Museum	Xylocopa (Neoxylocopa) sp. 1	Passifloraceae	Passiflora	foetida	Native	NULL
QCAZI18584	Museum	Xylocopa (Schonnherria) ecuadorica	Fabaceae	Dalea	coerulea	Native	NULL
QCAZI18893	Museum	Xylocopa (Schonnherria) ecuadorica	Fabaceae	Mimosaceae	sp	NULL	NULL
QCAZI18897	Museum	Xylocopa (Schonnherria) ecuadorica	Fabaceae	Mimosaceae	sp	NULL	NULL
LOUNAZ-I 0028041	Museum	Xylocopa (Schonnherria) ecuadorica	Poaceae	Zea	mays	Non-native	NULL
INABIO-023	Museum	Xylocopa (Schonnherria) ecuadorica	Rubiaceae	Coffea	arabica	Non-native	NULL
INABIO-024	Museum	Xylocopa (Schonnherria) ecuadorica	Rubiaceae	Coffea	arabica	Non-native	NULL
INABIO-025	Museum	Xylocopa (Schonnherria) ecuadorica	Rubiaceae	Coffea	arabica	Non-native	NULL
INABIO-026	Museum	Xylocopa (Schonnherria) ecuadorica	Rubiaceae	Coffea	arabica	Non-native	NULL
LOUNAZ-I 0027894	Museum	Xylocopa (Schonnherria) ecuadorica	Rutaceae	Citrus	x limon	Non-native	NULL
QCAZI18801	Museum	Xylocopa (Schonnherria) viridigastra	Fabaceae	Dalea	coerulea	Native	NULL
QCAZI18802	Museum	Xylocopa (Schonnherria) viridigastra	Fabaceae	Dalea	coerulea	Native	NULL
QCAZI280723	Museum	Xylocopa (Schonnherria) viridigastra	Fabaceae	Dalea	coerulea	Native	NULL
QCAZI281358	Museum	Xylocopa (Schonnherria) viridigastra	Fabaceae	Dalea	coerulea	Native	NULL
QCAZI18601	Museum	Xylocopa (Schonnherria) viridigastra	Fabaceae	Lupinus	sp	NULL	NULL
QCAZI18602	Museum	Xylocopa (Schonnherria) viridigastra	Fabaceae	Lupinus	sp	NULL	NULL
QCAZI280717	Museum	Xylocopa (Schonnherria) viridigastra	Lamiaceae	Ocimum	campechianum	Native	NULL
QCAZI280724	Museum	Xylocopa (Schonnherria) viridigastra	Lamiaceae	Salvia	humboldtiana	Endemic	NULL
QCAZI280752	Museum	Xylocopa (Schonnherria) viridigastra	Lamiaceae	Salvia	microphylla	Non-native	NULL
QCAZI280716	Museum	Xylocopa (Schonnherria) viridigastra	Lamiaceae	Salvia	sagittata	Native	NULL
MECN-EN 29813	Museum	Xylocopa (Schonnherria) viridigastra	Lamiaceae	Salvia	tortuosa	Native	NULL
MECN-EN 29816	Museum	Xylocopa (Schonnherria) viridigastra	Lamiaceae	Salvia	tortuosa	Native	NULL
QCAZI280718	Museum	Xylocopa (Schonnherria) viridigastra	Lamiaceae	Salvia	tortuosa	Native	NULL
LOUNAZ-I 0027821	Museum	Xylocopa (Schonnherria) viridigastra	Passifloraceae	Passiflora	ligularis	Native	NULL
LOUNAZ-I 0027810	Museum	Xylocopa (Schonnherria) viridigastra	Poaceae	Zea	mays	Non-native	NULL
LOUNAZ-I 0027811	Museum	Xylocopa (Schonnherria) viridigastra	Poaceae	Zea	mays	Non-native	NULL
LOUNAZ-I 0027812	Museum	Xylocopa (Schonnherria) viridigastra	Poaceae	Zea	mays	Non-native	NULL
LOUNAZ-I 0027813	Museum	Xylocopa (Schonnherria) viridigastra	Poaceae	Zea	mays	Non-native	NULL
LOUNAZ-I 0027814	Museum	Xylocopa (Schonnherria) viridigastra	Poaceae	Zea	mays	Non-native	NULL
LOUNAZ-I 0027815	Museum	Xylocopa (Schonnherria) viridigastra	Poaceae	Zea	mays	Non-native	NULL
LOUNAZ-I 0027816	Museum	Xylocopa (Schonnherria) viridigastra	Poaceae	Zea	mays	Non-native	NULL
LOUNAZ-I 0027817	Museum	Xylocopa (Schonnherria) viridigastra	Poaceae	Zea	mays	Non-native	NULL
LOUNAZ-I 0027818	Museum	Xylocopa (Schonnherria) viridigastra	Poaceae	Zea	mays	Non-native	NULL
LOUNAZ-I 0027819	Museum	Xylocopa (Schonnherria) viridigastra	Poaceae	Zea	mays	Non-native	NULL
LOUNAZ-I 0027867	Museum	Xylocopa (Schonnherria) viridigastra	Solanaceae	Solanum	quitoense	Native	NULL
QCAZI19741	Museum	Xylocopa (Xylocopina) sp. 6	Rubiaceae	NULL	NULL	NULL	NULL

## Sheet: Table S3
Table S3. Specimen and sequence records of Xylocopa species used for phylogenetic analyses. Verified specimen and DNA barcode records, including taxonomic identification, collection locality, geographic coordinates, BOLD process IDs, and GenBank accession numbers.
Code	ScientificName	Subgenus	Country	State	Region	Latitude	Longitude	Process ID	GenBank
CBG-A31775-G01	Xylocopa fimbriata	Megaxylocopa	Colombia	Meta	NULL	3.88479	-73.5862	ASAEF1386-24	NULL
05661 H01-GUATE	Xylocopa fimbriata	Megaxylocopa	Guatemala	El Progreso	NULL	14.9268	-90.0465	BOFG180-11	NULL
CCDB-00593 B11	Xylocopa fimbriata	Megaxylocopa	Mexico	Chiapas	NULL	15.3117	-92.3983	BOFWM213-08	NULL
MECN_EN_50542	Xylocopa frontalis	Megaxylocopa	Ecuador	Pastaza	Amazon	-1.2809	-76.5033	XEC002-26	PX729589
MECN_EN_38473	Xylocopa frontalis	Megaxylocopa	Ecuador	Guayas	Pacific	-2.14152	-80.0861	BIOEC1787-25	NULL
RE21-UD-HYM-0139	Xylocopa frontalis	Megaxylocopa	Ecuador	Esmeraldas	Pacific	-79.144	0.515	SPIII139-24	NULL
PCYU-NSV:03684	Xylocopa frontalis	Megaxylocopa	Argentina	Misiones	Amazon	-25.6761	-54.4531	BOTWA546-11	NULL
BLCU:BBSL475378	Xylocopa frontalis	Megaxylocopa	Bolivia	La Paz	Amazon	-16.4066	-67.529	GBMNC44089-20	MK492513
KY509011	Xylocopa frontalis	Megaxylocopa	Brazil	Minas_Gerais	Amazon	-19.0967	-48.3514	GBAH17661-19	KY509011
IAvH-TRI-FCZ0739	Xylocopa frontalis	Megaxylocopa	Colombia	Huila	Amazon	3.0675	-75.3694	TRIHM742-22	NULL
A4_pa_20221025_00507	Xylocopa frontalis	Megaxylocopa	Peru	Madre_de_Dios	Amazon	-12.6558	-71.2318	ANDIV507-23	NULL
CCDB-03754 E11	Xylocopa nautlana	Megaxylocopa	Mexico	Chiapas	NULL	15.312	-92.398	BWONE249-09	NULL
CCDB-00593 B12	Xylocopa nautlana	Megaxylocopa	Mexico	Chiapas	NULL	15.3117	-92.3983	BOFWM214-08	NULL
YB-BCI4591	Xylocopa 2YB	Neoxylocopa	Panama	Panama	NULL	9.15472	-79.8481	BCIFL269-10	NULL
YB-BCI4710	Xylocopa 2YB	Neoxylocopa	Panama	Panama	NULL	9.15472	-79.8481	BCIFL270-10	NULL
BAH_201312_P01_C7	Xylocopa cubaecola	Neoxylocopa	Bahamas	Exuma	NULL	24.1703	-76.4404	BAHAR031-14	NULL
82-CU	Xylocopa cubaecola	Neoxylocopa	Cuba	NULL	NULL	NULL	NULL	BEECB086-07	NULL
CCDB-14520-A10	Xylocopa cubaecola	Neoxylocopa	Cuba	Pinar_del_Rio	NULL	22.6466	-83.3656	ANTBE105-23	NULL
BIOUG91302-F07	Xylocopa darwini	Neoxylocopa	Ecuador	Galapagos	NULL	-0.84564	-90.9986	EMISA001-22	NULL
BIOUG95311-C01	Xylocopa darwini	Neoxylocopa	Ecuador	Galapagos	NULL	-0.84564	-90.9986	EMISA7260-22	NULL
BIOUG93344-D09	Xylocopa darwini	Neoxylocopa	Ecuador	Galapagos	NULL	-0.84564	-90.9986	EMISA4194-22	NULL
BIOUG95343-E08	Xylocopa darwini	Neoxylocopa	Ecuador	Galapagos	NULL	-0.84564	-90.9986	EMISA8043-22	NULL
BIOUG95334-E05	Xylocopa darwini	Neoxylocopa	Ecuador	Galapagos	NULL	-0.668	-90.269	EMSCZ10834-22	NULL
BIOUG91318-C11	Xylocopa darwini	Neoxylocopa	Ecuador	Galapagos	NULL	-0.668	-90.269	EMSCZ11910-22	NULL
CCDB-03754 A11	Xylocopa mexicanorum	Neoxylocopa	Guatemala	Guatemala	NULL	14.585	-90.554	BWONE201-09	NULL
B03741F01-MEX	Xylocopa mexicanorum	Neoxylocopa	Mexico	Chiapas	NULL	15.566	-92.79	BOFWM346-09	NULL
135-DR	Xylocopa mordax	Neoxylocopa	Dominican_Republic	Monsenor_Nouel	NULL	18.7795	-70.435	BEECB198-07	NULL
26-DR-0026	Xylocopa mordax	Neoxylocopa	Dominican_Republic	NULL	NULL	NULL	NULL	BEECA778-07	NULL
28-PR-0028	Xylocopa mordax	Neoxylocopa	USA	Puerto_Rico	NULL	18.2208	-66.5901	BEECA780-07	NULL
PCYU-NSV:04589	Xylocopa nigrocinta	Neoxylocopa	Argentina	Corrientes	NULL	-28.0289	-58.0773	BOTWA709-11	NULL
PCYU-NSV:05370	Xylocopa nigrocinta	Neoxylocopa	Argentina	Corrientes	NULL	-28.0242	-58.0456	BOTWA514-11	NULL
PP501157	Xylocopa sonorina	Neoxylocopa	Mexico	NULL	NULL	NULL	NULL	GBAAW70350-24	PP501157
MK492550	Xylocopa sonorina	Neoxylocopa	USA	California	NULL	38.5584	-121.472	GBMNC44051-20	MK492550
QCAZI280713	Xylocopa sp. 1	Neoxylocopa	Ecuador	Esmeraldas	NULL	0.715118	-80.0946	XEC005-26	PX729586
QCAZI281144	Xylocopa sp. 1	Neoxylocopa	Ecuador	Manabi	NULL	-0.949877	-80.7514	XEC007-26	PX729587
RE21-UD-HYM-0025	Xylocopa sp. 2	Neoxylocopa	Ecuador	Esmeraldas	NULL	0.511	-79.232	SPIII025-24	NULL
QCAZI280707	Xylocopa sp. 2	Neoxylocopa	Ecuador	Esmeraldas	NULL	0.69924	-80.0905	XEC004-26	PX729583
04486C12-GTM	Xylocopa tabaniformis	Notoxylocopa	Guatemala	Solola	NULL	14.715	-91.12	BOWGF1556-10	NULL
B03749A02-MEX	Xylocopa tabaniformis	Notoxylocopa	Mexico	Chiapas	NULL	15.09	-92.1	BOFWM382-09	NULL
CaBOL_1038649	Xylocopa olivieiri	Proxylocopa	Georgia	Kakheti	NULL	41.124	46.646	BIOSC830-24	NULL
MECN_EN_34816	Xylocopa sp. aff. ecua-vir	Schonnherria	Ecuador	Orellana	NULL	-1.29827	-76.3447	BIOEC169-24	NULL
CBG-A21670-A09	Xylocopa sp. aff. ecua-vir	Schonnherria	Peru	Madre_de_Dios	NULL	-12.5551	-70.0931	PERPT21582-23	NULL
QCAZI280748	Xylocopa ecuadorica	Schonnherria	Ecuador	Pichincha	NULL	-0.32448	-78.4646	XEC009-26	PX729588
BIOUG73625-G06	Xylocopa ecuadorica	Schonnherria	Costa_Rica	Punta_Arenas	NULL	8.478	-83.593	CRSIA38312-22	NULL
RE21-UD-HYM-0134	Xylocopa lucida	Schonnherria	Ecuador	Esmeraldas	NULL	0.557	-79.18	SPIII134-24	NULL
CBG-A21670-A05	Xylocopa lucida	Schonnherria	Peru	Madre_de_Dios	NULL	-12.5551	-70.0931	PERPT21578-23	NULL
BIOUG56600-E08	Xylocopa muscaria	Schonnherria	Costa_Rica	Guanacaste	NULL	10.7631	-85.3344	PLNDB384-20	NULL
CCDB-00593 C01	Xylocopa muscaria	Schonnherria	Mexico	Chiapas	NULL	15.2562	-92.388	BOFWM215-08	NULL
MECN_EN_34811	Xylocopa ornata	Schonnherria	Ecuador	Pastaza	NULL	-2.06623	-77.1754	BIOEC165-24	NULL
CBF-Hym-00204	Xylocopa ornata	Schonnherria	Bolivia	Bani	NULL	-13.9067	-66.8943	BEEBO246-11	NULL
QCAZI280752	Xylocopa viridigastra	Schonnherria	Ecuador	Azuay	NULL	-2.8961	-79.0112	XEC001-26	PX729584
MECN_EN_29813	Xylocopa viridigastra	Schonnherria	Ecuador	Pichincha	NULL	-0.187	-78.494	BIOEC034-24	NULL
BIOUG91314-E02	Xylocopa viridigastra	Schonnherria	Ecuador	Pichincha	NULL	0.022	-78.502	EMPUL4590-22	NULL
3770A08-CHL	Xylocopa viridigastra	Schonnherria	Chile	Arica	NULL	-18.346	-69.552	BOFTW576-10	NULL
QCAZI280751	Xylocopa viridis	Schonnherria	Ecuador	Pastaza	NULL	-1.34904	-77.8889	XEC008-26	PX729585
CCDB-00593 C03	Xylocopa viridis	Schonnherria	Mexico	Chiapas	NULL	15.2562	-92.388	BOFWM217-08	NULL
MECN_EN_52028	Xylocopa sp. 6	Xylocopina	Ecuador	Pastaza	NULL	-1.35127	-77.889	XEC010-26	PX729591

## Sheet: Table S4
Table S4. Distribution of Barcode Index Numbers (BINs) for Xylocopa species recorded in Ecuador. BINS, associated species identifications, and countries of record. Ecuadorian records include province information in parentheses.
BIN	Species	Countries
BOLD:AAH9503	Xylocopa (Megaxylocopa) fimbriata	Guatemala, Mexico
BOLD:AGB1359	Xylocopa (Megaxylocopa) fimbriata	Colombia
BOLD:AGK0908	Xylocopa (Megaxylocopa) frontalis	Ecuador (Esmeraldas, Guayas)
BOLD:AAZ3390	Xylocopa (Megaxylocopa) frontalis	Ecuador (Pastaza), Argentina, Bolivia, Brazil, Colombia, Peru
BOLD:AFE8750	Xylocopa (Neoxylocopa) darwini	Ecuador (Galapagos)
BOLD:AFA9827	Xylocopa (Neoxylocopa) darwini	Ecuador (Galapagos)
BOLD:AAZ3389	Xylocopa (Neoxylocopa) nigrocincta	Argentina
BOLD:AHI7092	Xylocopa (Neoxylocopa) sp. 1	Ecuador (Esmeraldas, Manabi)
BOLD:AGB1358	Xylocopa (Neoxylocopa) sp. 2	Ecuador (Esmeraldas)
BOLD:AAJ9208	Xylocopa (Notoxylocopa) tabaniformis	Guatemala, Mexico
BOLD:AET4851	Xylocopa (Schonnherria) ecuadorica	Ecuador (Orellana, Pastaza, Pichincha), Costa Rica, Peru
	Xylocopa (Schonnherria) viridis
	Xylocopa (Schonnherria) sp. aff. ecua-vir
BOLD:AFQ4985	Xylocopa (Schonnherria) lucida	Ecuador (Esmeraldas), Peru
BOLD:AAH9496	Xylocopa (Schonnherria) muscaria	Mexico
BOLD:AEG6547	Xylocopa (Schonnherria) muscaria	Costa Rica
BOLD:AGL3951	Xylocopa (Schonnherria) ornata	Ecuador (Pastaza)
BOLD:ABA7199	Xylocopa (Schonnherria) ornata	Bolivia
BOLD:AGL1615	Xylocopa (Schonnherria) viridigastra	Ecuador (Azuay, Pichincha)
BOLD:AAN9142	Xylocopa (Schonnherria) viridigastra	Ecuador (Pichincha), Chile
BOLD:AHI1192	Xylocopa (Xylocopina) sp. 6	Ecuador (Pastaza)

## Sheet: Table S5
Table S5. K2P genetic distance matrix. Pairwise Kimura 2-parameter (K2P) distances among analyzed specimens. Associated specimen metadata is provided in Table S3.
	BIOSC830-24	XEC002-26	BIOEC1787-25	SPIII139-24	EMISA001-22	EMISA7260-22	EMISA4194-22	EMISA8043-22	EMSCZ10834-22	EMSCZ11910-22	XEC005-26	XEC007-26	SPIII025-24	XEC004-26	XEC009-26	SPIII134-24	BIOEC165-24	XEC001-26	BIOEC034-24	EMPUL4590-22	XEC008-26	BIOEC169-24	XEC010-26	ASAEF1386-24	BOFG180-11	BOFWM213-08	BOTWA546-11	GBMNC44089-20	GBAH17661-19	TRIHM742-22	ANDIV507-23	BWONE249-09	BOFWM214-08	BCIFL269-10	BCIFL270-10	BAHAR031-14	BEECB086-07	ANTBE105-23	BWONE201-09	BOFWM346-09	BEECB198-07	BEECA778-07	BEECA780-07	BOTWA709-11	BOTWA514-11	GBAAW70350-24	GBMNC44051-20	BOWGF1556-10	BOFWM382-09
BIOSC830-24	0	0.251513	0.237607	0.237607	0.231468	0.231468	0.222687	0.222291	0.222687	0.22005	0.223211	0.221128	0.221112	0.221112	0.237699	0.241791	0.250293	0.21703	0.215762	0.203112	0.244068	0.24621	0.25666	0.241814	0.231375	0.233446	0.237624	0.248218	0.242007	0.242353	0.244466	0.22726	0.211482	0.221047	0.219763	0.25289	0.231374	0.227247	0.231379	0.209421	0.251438	0.241835	0.235567	0.233446	0.219188	0.217279	0.233459	0.230471	0.215051
XEC002-26	0.251513	0	0.0600268	0.0600268	0.0890758	0.0890758	0.0908264	0.0906765	0.0908264	0.0914311	0.0953205	0.0891988	0.0731641	0.0722239	0.137281	0.148485	0.154124	0.131857	0.128484	0.125821	0.137281	0.141037	0.135489	0.0994338	0.090505	0.0922781	0.0204399	0.00466566	0.0239456	0.0288542	0.00783715	0.0530072	0.0470993	0.0824552	0.0827283	0.106053	0.0940188	0.090505	0.0817329	0.0748369	0.0908	0.088709	0.0869515	0.0957639	0.090873	0.0768138	0.0765717	0.150962	0.148656
BIOEC1787-25	0.237607	0.0600268	0	0	0.0790639	0.0790639	0.0755516	0.0754302	0.0755516	0.0766616	0.081814	0.0784334	0.0684014	0.0684014	0.11828	0.129188	0.125456	0.1165	0.111565	0.113529	0.11828	0.120059	0.118299	0.0853589	0.0767971	0.0751021	0.0554266	0.0605658	0.0446763	0.0493462	0.0543714	0.0470393	0.0429795	0.0689222	0.069144	0.0823023	0.0733857	0.0700405	0.0750685	0.0659453	0.074822	0.070044	0.075086	0.0784355	0.0748751	0.0662665	0.0700461	0.125369	0.123637
SPIII139-24	0.237607	0.0600268	0	0	0.0790639	0.0790639	0.0755516	0.0754302	0.0755516	0.0766616	0.081814	0.0784334	0.0684014	0.0684014	0.11828	0.129188	0.125456	0.1165	0.111565	0.113529	0.11828	0.120059	0.118299	0.0853589	0.0767971	0.0751021	0.0554266	0.0605658	0.0446763	0.0493462	0.0543714	0.0470393	0.0429795	0.0689222	0.069144	0.0823023	0.0733857	0.0700405	0.0750685	0.0659453	0.074822	0.070044	0.075086	0.0784355	0.0748751	0.0662665	0.0700461	0.125369	0.123637
EMISA001-22	0.231468	0.0890758	0.0790639	0.0790639	0	0	0.0108213	0.0108213	0.0108213	0.0141315	0.0266262	0.0234488	0.0523694	0.0523694	0.122871	0.121084	0.130119	0.108585	0.103275	0.101608	0.122871	0.124686	0.108622	0.0859045	0.0928101	0.0945523	0.0790639	0.0910949	0.0716707	0.0774969	0.084323	0.0739992	0.0918338	0.0641743	0.0643811	0.0811211	0.0672785	0.0639303	0.0523373	0.051747	0.0664529	0.0622366	0.0672534	0.0573125	0.0700613	0.0682743	0.0672534	0.131936	0.130171
EMISA7260-22	0.231468	0.0890758	0.0790639	0.0790639	0	0	0.0108213	0.0108213	0.0108213	0.0141315	0.0266262	0.0234488	0.0523694	0.0523694	0.122871	0.121084	0.130119	0.108585	0.103275	0.101608	0.122871	0.124686	0.108622	0.0859045	0.0928101	0.0945523	0.0790639	0.0910949	0.0716707	0.0774969	0.084323	0.0739992	0.0918338	0.0641743	0.0643811	0.0811211	0.0672785	0.0639303	0.0523373	0.051747	0.0664529	0.0622366	0.0672534	0.0573125	0.0700613	0.0682743	0.0672534	0.131936	0.130171
EMISA4194-22	0.222687	0.0908264	0.0755516	0.0755516	0.0108213	0.0108213	0	0	0	0.00311043	0.0218173	0.0186664	0.0473423	0.0473423	0.119061	0.119122	0.126265	0.103103	0.0978676	0.0937025	0.119061	0.120857	0.104876	0.0874799	0.0909222	0.0926524	0.0806364	0.0926702	0.0756361	0.0826099	0.0860404	0.0705578	0.0833513	0.0590249	0.0592139	0.0721159	0.0654784	0.0621457	0.0489789	0.0463269	0.0629919	0.0588337	0.0638006	0.0522684	0.0620327	0.0628206	0.0604784	0.12414	0.122681
EMISA8043-22	0.222291	0.0906765	0.0754302	0.0754302	0.0108213	0.0108213	0	0	0	0.00311043	0.0217834	0.0186374	0.0472676	0.0472676	0.118864	0.118925	0.126055	0.102935	0.097708	0.0937025	0.118864	0.120656	0.104704	0.0873382	0.0907747	0.0925018	0.0805064	0.0925196	0.0756361	0.0826099	0.0860404	0.0704447	0.0833513	0.0590249	0.0592139	0.0719951	0.0653739	0.0620468	0.0489016	0.0463269	0.0628876	0.0587403	0.063699	0.0521857	0.0620327	0.0628206	0.0603822	0.12392	0.122478
EMSCZ10834-22	0.222687	0.0908264	0.0755516	0.0755516	0.0108213	0.0108213	0	0	0	0.00311043	0.0218173	0.0186664	0.0473423	0.0473423	0.119061	0.119122	0.126265	0.103103	0.0978676	0.0937025	0.119061	0.120857	0.104876	0.0874799	0.0909222	0.0926524	0.0806364	0.0926702	0.0756361	0.0826099	0.0860404	0.0705578	0.0833513	0.0590249	0.0592139	0.0721159	0.0654784	0.0621457	0.0489789	0.0463269	0.0629919	0.0588337	0.0638006	0.0522684	0.0620327	0.0628206	0.0604784	0.12414	0.122681
EMSCZ11910-22	0.22005	0.0914311	0.0766616	0.0766616	0.0141315	0.0141315	0.00311043	0.00311043	0.00311043	0	0.0189071	0.0157264	0.0480246	0.0480246	0.120864	0.119099	0.126348	0.101091	0.0957997	0.0942226	0.120864	0.122689	0.106449	0.0887757	0.0922723	0.0940297	0.0818252	0.0940482	0.0756361	0.0835583	0.0870305	0.0715919	0.0844524	0.0596918	0.0596918	0.0690383	0.0664339	0.0630505	0.0496857	0.0467279	0.0634126	0.0596884	0.0647304	0.0530246	0.0628124	0.0633587	0.0613577	0.125029	0.124544
XEC005-26	0.223211	0.0953205	0.081814	0.081814	0.0266262	0.0266262	0.0218173	0.0217834	0.0218173	0.0189071	0	0.00600776	0.0568416	0.0659855	0.132085	0.125442	0.139962	0.115093	0.108039	0.103604	0.135025	0.136339	0.119215	0.102468	0.102441	0.107713	0.0903466	0.0972434	0.0836322	0.0912188	0.0946971	0.0835328	0.0914159	0.065595	0.0658057	0.0770219	0.0734129	0.0700634	0.0584945	0.0551381	0.0748151	0.0700405	0.0733906	0.0651613	0.0749214	0.0686521	0.0683745	0.129381	0.127357
XEC007-26	0.221128	0.0891988	0.0784334	0.0784334	0.0234488	0.0234488	0.0186664	0.0186374	0.0186664	0.0157264	0.00600776	0	0.0502914	0.0489822	0.127277	0.120085	0.136303	0.108193	0.108032	0.105581	0.127277	0.132695	0.111682	0.0989856	0.0989617	0.104206	0.0852132	0.0920597	0.0796232	0.0860412	0.0894895	0.0801478	0.0886318	0.065611	0.0658218	0.0734979	0.0700634	0.0667292	0.0552094	0.0533548	0.0713254	0.0667106	0.0667106	0.061843	0.0723117	0.0652608	0.0650516	0.129341	0.127324
SPIII025-24	0.221112	0.0731641	0.0684014	0.0684014	0.0523694	0.0523694	0.0473423	0.0472676	0.0473423	0.0480246	0.0568416	0.0502914	0	0	0.112995	0.125474	0.136292	0.107713	0.102775	0.101577	0.112995	0.114778	0.116567	0.0903969	0.090359	0.0955584	0.0700793	0.073452	0.0658032	0.0724567	0.070756	0.0683773	0.0667828	0.0298176	0.0299115	0.0651515	0.0520671	0.048804	0.0487443	0.0462848	0.0541758	0.0503176	0.0503176	0.0584945	0.0541798	0.0488225	0.0487443	0.133137	0.129069
XEC004-26	0.221112	0.0722239	0.0684014	0.0684014	0.0523694	0.0523694	0.0473423	0.0472676	0.0473423	0.0480246	0.0659855	0.0489822	0	0	0.109929	0.125474	0.136292	0.10381	0.102775	0.101577	0.109405	0.114778	0.112854	0.0903969	0.090359	0.0955584	0.0700793	0.073452	0.0658032	0.0724567	0.070756	0.0683773	0.0667828	0.0298176	0.0299115	0.0651515	0.0520671	0.048804	0.0487443	0.0462848	0.0541758	0.0503176	0.0503176	0.0584945	0.0541798	0.0480138	0.0487443	0.133137	0.129069
XEC009-26	0.237699	0.137281	0.11828	0.11828	0.122871	0.122871	0.119061	0.118864	0.119061	0.120864	0.132085	0.127277	0.112995	0.109929	0	0.111206	0.109464	0.108298	0.106336	0.0956978	0.00596132	0.00765712	0.137905	0.130891	0.118287	0.116504	0.132662	0.13821	0.120727	0.128518	0.132188	0.112996	0.125488	0.117492	0.117883	0.126105	0.123637	0.12006	0.109449	0.0974319	0.131102	0.123656	0.125461	0.123634	0.12649	0.0974088	0.107686	0.15286	0.145545
SPIII134-24	0.241791	0.148485	0.129188	0.129188	0.121084	0.121084	0.119122	0.118925	0.119122	0.119099	0.125442	0.120085	0.125474	0.125474	0.111206	0	0.0618168	0.111206	0.108032	0.103554	0.111206	0.112979	0.116532	0.141787	0.140003	0.138191	0.140031	0.14733	0.1401	0.137765	0.143285	0.134769	0.153126	0.122876	0.123286	0.127977	0.123722	0.120155	0.127306	0.124528	0.125449	0.120085	0.118315	0.121877	0.123965	0.114008	0.113017	0.142879	0.138124
BIOEC165-24	0.250293	0.154124	0.125456	0.125456	0.130119	0.130119	0.126265	0.126055	0.126265	0.126348	0.139962	0.136303	0.136292	0.136292	0.109464	0.0618168	0	0.118393	0.113389	0.115662	0.109464	0.107697	0.107697	0.152871	0.149188	0.14735	0.149154	0.154741	0.129239	0.143225	0.148805	0.129151	0.14053	0.133765	0.134215	0.133652	0.13629	0.132656	0.127234	0.120479	0.125453	0.123644	0.132676	0.125429	0.118156	0.117721	0.121851	0.146902	0.149256
XEC001-26	0.21703	0.131857	0.1165	0.1165	0.108585	0.108585	0.103103	0.102935	0.103103	0.101091	0.115093	0.108193	0.107713	0.10381	0.108298	0.111206	0.118393	0	0.00459421	0.0502759	0.107782	0.113107	0.13017	0.13995	0.138111	0.13629	0.127273	0.132819	0.112332	0.119479	0.126765	0.100708	0.111118	0.101543	0.100125	0.118623	0.107697	0.104201	0.111194	0.103121	0.116145	0.114734	0.120065	0.0972323	0.098927	0.0954749	0.107714	0.123533	0.114778
BIOEC034-24	0.215762	0.128484	0.111565	0.111565	0.103275	0.103275	0.0978676	0.097708	0.0978676	0.0957997	0.108039	0.108032	0.102775	0.102775	0.106336	0.108032	0.113389	0.00459421	0	0.0465236	0.106336	0.108113	0.129469	0.133092	0.131287	0.129482	0.120463	0.127748	0.108157	0.114083	0.121291	0.0941179	0.105516	0.0962794	0.0948522	0.113426	0.102824	0.099343	0.109796	0.0993259	0.110999	0.109792	0.115105	0.0958218	0.0935793	0.0971333	0.10456	0.120096	0.111585
EMPUL4590-22	0.203112	0.125821	0.113529	0.113529	0.101608	0.101608	0.0937025	0.0937025	0.0937025	0.0942226	0.103604	0.105581	0.101577	0.101577	0.0956978	0.103554	0.115662	0.0502759	0.0465236	0	0.0956978	0.097678	0.125685	0.10753	0.107558	0.105582	0.119583	0.125751	0.113886	0.11353	0.121644	0.0898115	0.103435	0.101608	0.101608	0.113025	0.101585	0.0976445	0.107525	0.105537	0.112332	0.109526	0.117571	0.0859203	0.10248	0.109529	0.113529	0.120724	0.117752
XEC008-26	0.244068	0.137281	0.11828	0.11828	0.122871	0.122871	0.119061	0.118864	0.119061	0.120864	0.135025	0.127277	0.112995	0.109405	0.00596132	0.111206	0.109464	0.107782	0.106336	0.0956978	0	0.00152207	0.137235	0.130891	0.118287	0.116504	0.132662	0.13821	0.120727	0.128518	0.132188	0.112996	0.125488	0.117492	0.117883	0.126105	0.123637	0.12006	0.111219	0.0993331	0.133003	0.125461	0.127273	0.123634	0.12649	0.0972424	0.107686	0.156908	0.149291
BIOEC169-24	0.24621	0.141037	0.120059	0.120059	0.124686	0.124686	0.120857	0.120656	0.120857	0.122689	0.136339	0.132695	0.114778	0.114778	0.00765712	0.112979	0.107697	0.113107	0.108113	0.097678	0.00152207	0	0.143683	0.132719	0.120076	0.118287	0.134487	0.140062	0.122845	0.130349	0.134033	0.114753	0.12837	0.119297	0.119695	0.127999	0.125435	0.121849	0.112995	0.101241	0.134912	0.127273	0.129091	0.12543	0.129299	0.100795	0.109449	0.158945	0.151174
XEC010-26	0.25666	0.135489	0.118299	0.118299	0.108622	0.108622	0.104876	0.104704	0.104876	0.106449	0.119215	0.111682	0.116567	0.112854	0.137905	0.116532	0.107697	0.13017	0.129469	0.125685	0.137235	0.143683	0	0.127296	0.123673	0.121871	0.132747	0.138282	0.118626	0.124894	0.132234	0.109437	0.119673	0.113977	0.114356	0.113098	0.105937	0.104177	0.107713	0.103128	0.110666	0.113016	0.114802	0.109483	0.101593	0.102724	0.104177	0.146902	0.147415
ASAEF1386-24	0.241814	0.0994338	0.0853589	0.0853589	0.0859045	0.0859045	0.0874799	0.0873382	0.0874799	0.0887757	0.102468	0.0989856	0.0903969	0.0903969	0.130891	0.141787	0.152871	0.13995	0.133092	0.10753	0.130891	0.132719	0.127296	0	0.0296568	0.0312671	0.0887502	0.0992584	0.0918676	0.0861586	0.0985049	0.0734777	0.0721975	0.0929818	0.0932866	0.109687	0.0955842	0.09213	0.0972591	0.0899067	0.0943075	0.0920707	0.093842	0.0835555	0.0907962	0.095284	0.0938692	0.141114	0.138326
BOFG180-11	0.231375	0.090505	0.0767971	0.0767971	0.0928101	0.0928101	0.0909222	0.0907747	0.0909222	0.0922723	0.102441	0.0989617	0.090359	0.090359	0.118287	0.140003	0.149188	0.138111	0.131287	0.107558	0.118287	0.120076	0.123673	0.0296568	0	0.00765712	0.08702	0.0904863	0.0836875	0.0809592	0.0861586	0.0650741	0.0667684	0.0929107	0.093215	0.107711	0.0938008	0.090359	0.0954992	0.088027	0.0997099	0.0972434	0.0955369	0.0801226	0.0854574	0.0897116	0.0920861	0.137066	0.134554
BOFWM213-08	0.233446	0.0922781	0.0751021	0.0751021	0.0945523	0.0945523	0.0926524	0.0925018	0.0926524	0.0940297	0.107713	0.104206	0.0955584	0.0955584	0.116504	0.138191	0.14735	0.13629	0.129482	0.105582	0.116504	0.118287	0.121871	0.0312671	0.00765712	0	0.0887502	0.0922284	0.079647	0.0826863	0.0844194	0.0634102	0.0667684	0.0911593	0.0914575	0.105849	0.0886284	0.0886378	0.093772	0.088027	0.101528	0.0989856	0.0972791	0.0818204	0.0854574	0.0860553	0.090359	0.135097	0.132719
BOTWA546-11	0.237624	0.0204399	0.0554266	0.0554266	0.0790639	0.0790639	0.0806364	0.0805064	0.0806364	0.0818252	0.0903466	0.0852132	0.0700793	0.0700793	0.132662	0.140031	0.149154	0.127273	0.120463	0.119583	0.132662	0.134487	0.132747	0.0887502	0.08702	0.0887502	0	0.0232159	0.0238359	0.0266387	0.0218387	0.0520043	0.0456294	0.077417	0.0776677	0.0987214	0.0853253	0.0819166	0.0750741	0.0677643	0.0872028	0.0835555	0.0801794	0.0869682	0.0854485	0.0734279	0.0717294	0.142918	0.140002
GBMNC44089-20	0.248218	0.00466566	0.0605658	0.0605658	0.0910949	0.0910949	0.0926702	0.0925196	0.0926702	0.0940482	0.0972434	0.0920597	0.073452	0.073452	0.13821	0.14733	0.154741	0.132819	0.127748	0.125751	0.13821	0.140062	0.138282	0.0992584	0.0904863	0.0922284	0.0232159	0	0.0239456	0.0267781	0.00928819	0.0553101	0.05097	0.0825805	0.0828491	0.109813	0.0956878	0.0922284	0.0801589	0.0732689	0.0944232	0.0904522	0.0904522	0.0974033	0.0881241	0.0788726	0.0784977	0.150962	0.147538
GBAH17661-19	0.242007	0.0239456	0.0446763	0.0446763	0.0716707	0.0716707	0.0756361	0.0756361	0.0756361	0.0756361	0.0836322	0.0796232	0.0658032	0.0658032	0.120727	0.1401	0.129239	0.112332	0.108157	0.113886	0.120727	0.122845	0.118626	0.0918676	0.0836875	0.079647	0.0238359	0.0239456	0	0.0220624	0.0164549	0.0406695	0.040523	0.0657649	0.0657649	0.0878415	0.077639	0.0736558	0.0637887	0.0625391	0.0796679	0.0776558	0.0756705	0.0796321	0.0830239	0.0637887	0.0637887	0.148835	0.151063
TRIHM742-22	0.242353	0.0288542	0.0493462	0.0493462	0.0774969	0.0774969	0.0826099	0.0826099	0.0826099	0.0835583	0.0912188	0.0860412	0.0724567	0.0724567	0.128518	0.137765	0.143225	0.119479	0.114083	0.11353	0.128518	0.130349	0.124894	0.0861586	0.0809592	0.0826863	0.0266387	0.0267781	0.0220624	0	0.0235893	0.0475558	0.0432524	0.0776677	0.0779201	0.101157	0.0792063	0.0758012	0.0741005	0.0625362	0.0896007	0.0843698	0.0843698	0.0826274	0.0858825	0.0736798	0.0724375	0.139986	0.135884
ANDIV507-23	0.244466	0.00783715	0.0543714	0.0543714	0.084323	0.084323	0.0860404	0.0860404	0.0860404	0.0870305	0.0946971	0.0894895	0.070756	0.070756	0.132188	0.143285	0.148805	0.126765	0.121291	0.121644	0.132188	0.134033	0.132234	0.0985049	0.0861586	0.0844194	0.0218387	0.00928819	0.0164549	0.0235893	0	0.0475558	0.0460153	0.0760755	0.0763228	0.102849	0.0895873	0.0861286	0.0775077	0.0699578	0.0912609	0.0878421	0.0878421	0.0913082	0.0887956	0.0719947	0.0707397	0.149755	0.145248
BWONE249-09	0.22726	0.0530072	0.0470393	0.0470393	0.0739992	0.0739992	0.0705578	0.0704447	0.0705578	0.0715919	0.0835328	0.0801478	0.0683773	0.0683773	0.112996	0.134769	0.129151	0.100708	0.0941179	0.0898115	0.112996	0.114753	0.109437	0.0734777	0.0650741	0.0634102	0.0520043	0.0553101	0.0406695	0.0475558	0.0475558	0	0	0.0706085	0.070836	0.0840316	0.0700684	0.0667439	0.0767527	0.0677643	0.0765634	0.073385	0.0767463	0.0750777	0.0776538	0.0609847	0.0634186	0.121555	0.118315
BOFWM214-08	0.211482	0.0470993	0.0429795	0.0429795	0.0918338	0.0918338	0.0833513	0.0833513	0.0833513	0.0844524	0.0914159	0.0886318	0.0667828	0.0667828	0.125488	0.153126	0.14053	0.111118	0.105516	0.103435	0.125488	0.12837	0.119673	0.0721975	0.0667684	0.0667684	0.0456294	0.05097	0.040523	0.0432524	0.0460153	0	0	0.0775885	0.0775885	0.0928216	0.0723163	0.0723163	0.0749081	0.0749081	0.0832136	0.0776109	0.0830984	0.0804244	0.077729	0.0695077	0.0721886	0.131827	0.122521
BCIFL269-10	0.221047	0.0824552	0.0689222	0.0689222	0.0641743	0.0641743	0.0590249	0.0590249	0.0590249	0.0596918	0.065595	0.065611	0.0298176	0.0298176	0.117492	0.122876	0.133765	0.101543	0.0962794	0.101608	0.117492	0.119297	0.113977	0.0929818	0.0929107	0.0911593	0.077417	0.0825805	0.0657649	0.0776677	0.0760755	0.0706085	0.0775885	0	0	0.0657009	0.0541508	0.0508526	0.0507863	0.0462848	0.0615931	0.0573612	0.0640953	0.059007	0.059413	0.0418913	0.0426269	0.134332	0.130149
BCIFL270-10	0.219763	0.0827283	0.069144	0.069144	0.0643811	0.0643811	0.0592139	0.0592139	0.0592139	0.0596918	0.0658057	0.0658218	0.0299115	0.0299115	0.117883	0.123286	0.134215	0.100125	0.0948522	0.101608	0.117883	0.119695	0.114356	0.0932866	0.093215	0.0914575	0.0776677	0.0828491	0.0657649	0.0779201	0.0763228	0.070836	0.0775885	0	0	0.0659232	0.054324	0.0510148	0.0509481	0.0462848	0.061799	0.0575446	0.0643015	0.059196	0.059413	0.0418913	0.042762	0.134816	0.130586
BAHAR031-14	0.25289	0.106053	0.0823023	0.0823023	0.0811211	0.0811211	0.0721159	0.0719951	0.0721159	0.0690383	0.0770219	0.0734979	0.0651515	0.0651515	0.126105	0.127977	0.133652	0.118623	0.113426	0.113025	0.126105	0.127999	0.113098	0.109687	0.107711	0.105849	0.0987214	0.109813	0.0878415	0.101157	0.102849	0.0840316	0.0928216	0.0657009	0.0659232	0	0.0360983	0.0327525	0.0632701	0.0563489	0.0599055	0.0616692	0.0564493	0.0702587	0.0612576	0.051296	0.0545286	0.135097	0.135617
BEECB086-07	0.231374	0.0940188	0.0733857	0.0733857	0.0672785	0.0672785	0.0654784	0.0653739	0.0654784	0.0664339	0.0734129	0.0700634	0.0520671	0.0520671	0.123637	0.123722	0.13629	0.107697	0.102824	0.101585	0.123637	0.125435	0.105937	0.0955842	0.0938008	0.0886284	0.0853253	0.0956878	0.077639	0.0792063	0.0895873	0.0700684	0.0723163	0.0541508	0.054324	0.0360983	0	0.00304588	0.0536544	0.0462848	0.0474634	0.047162	0.0521044	0.0536017	0.039002	0.0452755	0.0487202	0.133117	0.129052
ANTBE105-23	0.227247	0.090505	0.0700405	0.0700405	0.0639303	0.0639303	0.0621457	0.0620468	0.0621457	0.0630505	0.0700634	0.0667292	0.048804	0.048804	0.12006	0.120155	0.132656	0.104201	0.099343	0.0976445	0.12006	0.121849	0.104177	0.09213	0.090359	0.0886378	0.0819166	0.0922284	0.0736558	0.0758012	0.0861286	0.0667439	0.0723163	0.0508526	0.0510148	0.0327525	0.00304588	0	0.0503863	0.0427533	0.0440892	0.0439216	0.0488397	0.0503366	0.039002	0.0418232	0.0454763	0.129238	0.125446
BWONE201-09	0.231379	0.0817329	0.0750685	0.0750685	0.0523373	0.0523373	0.0489789	0.0489016	0.0489789	0.0496857	0.0584945	0.0552094	0.0487443	0.0487443	0.109449	0.127306	0.127234	0.111194	0.109796	0.107525	0.111219	0.112995	0.107713	0.0972591	0.0954992	0.093772	0.0750741	0.0801589	0.0637887	0.0741005	0.0775077	0.0767527	0.0749081	0.0507863	0.0509481	0.0632701	0.0536544	0.0503863	0	0.0016639	0.0542273	0.0503595	0.0553101	0.0470686	0.0465588	0.0298633	0.0358163	0.138951	0.136303
BOFWM346-09	0.209421	0.0748369	0.0659453	0.0659453	0.051747	0.051747	0.0463269	0.0463269	0.0463269	0.0467279	0.0551381	0.0533548	0.0462848	0.0462848	0.0974319	0.124528	0.120479	0.103121	0.0993259	0.105537	0.0993331	0.101241	0.103128	0.0899067	0.088027	0.088027	0.0677643	0.0732689	0.0625391	0.0625362	0.0699578	0.0677643	0.0749081	0.0462848	0.0462848	0.0563489	0.0462848	0.0427533	0.0016639	0	0.0484678	0.0445264	0.0516821	0.0445086	0.0465588	0.0270666	0.0270666	0.137019	0.13427
BEECB198-07	0.251438	0.0908	0.074822	0.074822	0.0664529	0.0664529	0.0629919	0.0628876	0.0629919	0.0634126	0.0748151	0.0713254	0.0541758	0.0541758	0.131102	0.125449	0.125453	0.116145	0.110999	0.112332	0.133003	0.134912	0.110666	0.0943075	0.0997099	0.101528	0.0872028	0.0944232	0.0796679	0.0896007	0.0912609	0.0765634	0.0832136	0.0615931	0.061799	0.0599055	0.0474634	0.0440892	0.0542273	0.0484678	0	0.00158479	0.0308341	0.0661936	0.0606224	0.0601483	0.0610261	0.129256	0.129227
BEECA778-07	0.241835	0.088709	0.070044	0.070044	0.0622366	0.0622366	0.0588337	0.0587403	0.0588337	0.0596884	0.0700405	0.0667106	0.0503176	0.0503176	0.123656	0.120085	0.123644	0.114734	0.109792	0.109526	0.125461	0.127273	0.113016	0.0920707	0.0972434	0.0989856	0.0835555	0.0904522	0.0776558	0.0843698	0.0878421	0.073385	0.0776109	0.0573612	0.0575446	0.0616692	0.047162	0.0439216	0.0503595	0.0445264	0.00158479	0	0.0295854	0.0651334	0.0593099	0.055732	0.0568596	0.131205	0.127273
BEECA780-07	0.235567	0.0869515	0.075086	0.075086	0.0672534	0.0672534	0.0638006	0.063699	0.0638006	0.0647304	0.0733906	0.0667106	0.0503176	0.0503176	0.125461	0.118315	0.132676	0.120065	0.115105	0.117571	0.127273	0.129091	0.114802	0.093842	0.0955369	0.0972791	0.0801794	0.0904522	0.0756705	0.0843698	0.0878421	0.0767463	0.0830984	0.0640953	0.0643015	0.0564493	0.0521044	0.0488397	0.0553101	0.0516821	0.0308341	0.0295854	0	0.0684399	0.0644581	0.0575019	0.0601764	0.142946	0.141854
BOTWA709-11	0.233446	0.0957639	0.0784355	0.0784355	0.0573125	0.0573125	0.0522684	0.0521857	0.0522684	0.0530246	0.0651613	0.061843	0.0584945	0.0584945	0.123634	0.121877	0.125429	0.0972323	0.0958218	0.0859203	0.123634	0.12543	0.109483	0.0835555	0.0801226	0.0818204	0.0869682	0.0974033	0.0796321	0.0826274	0.0913082	0.0750777	0.0804244	0.059007	0.059196	0.0702587	0.0536017	0.0503366	0.0470686	0.0445086	0.0661936	0.0651334	0.0684399	0	0.00717716	0.0574591	0.0618168	0.127314	0.125446
BOTWA514-11	0.219188	0.090873	0.0748751	0.0748751	0.0700613	0.0700613	0.0620327	0.0620327	0.0620327	0.0628124	0.0749214	0.0723117	0.0541798	0.0541798	0.12649	0.123965	0.118156	0.098927	0.0935793	0.10248	0.12649	0.129299	0.101593	0.0907962	0.0854574	0.0854574	0.0854485	0.0881241	0.0830239	0.0858825	0.0887956	0.0776538	0.077729	0.059413	0.059413	0.0612576	0.039002	0.039002	0.0465588	0.0465588	0.0606224	0.0593099	0.0644581	0.00717716	0	0.0490857	0.0516368	0.135961	0.129297
GBAAW70350-24	0.217279	0.0768138	0.0662665	0.0662665	0.0682743	0.0682743	0.0628206	0.0628206	0.0628206	0.0633587	0.0686521	0.0652608	0.0488225	0.0480138	0.0974088	0.114008	0.117721	0.0954749	0.0971333	0.109529	0.0972424	0.100795	0.102724	0.095284	0.0897116	0.0860553	0.0734279	0.0788726	0.0637887	0.0736798	0.0719947	0.0609847	0.0695077	0.0418913	0.0418913	0.051296	0.0452755	0.0418232	0.0298633	0.0270666	0.0601483	0.055732	0.0575019	0.0574591	0.0490857	0	0.00326265	0.133624	0.127314
GBMNC44051-20	0.233459	0.0765717	0.0700461	0.0700461	0.0672534	0.0672534	0.0604784	0.0603822	0.0604784	0.0613577	0.0683745	0.0650516	0.0487443	0.0487443	0.107686	0.113017	0.121851	0.107714	0.10456	0.113529	0.107686	0.109449	0.104177	0.0938692	0.0920861	0.090359	0.0717294	0.0784977	0.0637887	0.0724375	0.0707397	0.0634186	0.0721886	0.0426269	0.042762	0.0545286	0.0487202	0.0454763	0.0358163	0.0270666	0.0610261	0.0568596	0.0601764	0.0618168	0.0516368	0.00326265	0	0.133117	0.127254
BOWGF1556-10	0.230471	0.150962	0.125369	0.125369	0.131936	0.131936	0.12414	0.12392	0.12414	0.125029	0.129381	0.129341	0.133137	0.133137	0.15286	0.142879	0.146902	0.123533	0.120096	0.120724	0.156908	0.158945	0.146902	0.141114	0.137066	0.135097	0.142918	0.150962	0.148835	0.139986	0.149755	0.121555	0.131827	0.134332	0.134816	0.135097	0.133117	0.129238	0.138951	0.137019	0.129256	0.131205	0.142946	0.127314	0.135961	0.133624	0.133117	0	0.00162867
BOFWM382-09	0.215051	0.148656	0.123637	0.123637	0.130171	0.130171	0.122681	0.122478	0.122681	0.124544	0.127357	0.127324	0.129069	0.129069	0.145545	0.138124	0.149256	0.114778	0.111585	0.117752	0.149291	0.151174	0.147415	0.138326	0.134554	0.132719	0.140002	0.147538	0.151063	0.135884	0.145248	0.118315	0.122521	0.130149	0.130586	0.135617	0.129052	0.125446	0.136303	0.13427	0.129227	0.127273	0.141854	0.125446	0.129297	0.127314	0.127254	0.00162867	0
PERPT21582-23	0.247547	0.139864	0.118867	0.118867	0.124686	0.124686	0.120857	0.120857	0.120857	0.122689	0.137025	0.13336	0.115347	0.115347	0.00769246	0.113538	0.110004	0.113667	0.10829	0.097678	0.00152905	0.0030628	0.142544	0.131572	0.118886	0.117091	0.131499	0.138906	0.120727	0.128518	0.132188	0.113538	0.125488	0.119297	0.119695	0.128668	0.126061	0.122455	0.113554	0.101241	0.135617	0.127909	0.129737	0.126055	0.12649	0.100795	0.108228	0.159814	0.151942
CRSIA38312-22	0.242463	0.140104	0.11946	0.11946	0.123076	0.123076	0.119457	0.119457	0.119457	0.120864	0.135862	0.132188	0.114119	0.114119	0.00462253	0.110535	0.10878	0.112424	0.107038	0.0956978	0.0015361	0.00307693	0.143267	0.130389	0.117674	0.115875	0.132161	0.139609	0.120727	0.128518	0.13241	0.112329	0.126163	0.117883	0.118277	0.126984	0.124875	0.121259	0.110535	0.0977789	0.132015	0.124894	0.126719	0.124872	0.127148	0.0992777	0.106985	0.158053	0.150814
PERPT21578-23	0.241875	0.145531	0.126741	0.126741	0.11932	0.11932	0.117574	0.117574	0.117574	0.117329	0.124704	0.11932	0.121126	0.121126	0.110337	0.0123622	0.0589438	0.110337	0.106797	0.103549	0.110337	0.112116	0.11393	0.135616	0.133842	0.132034	0.1358	0.144908	0.135888	0.134177	0.139659	0.132319	0.154161	0.117889	0.118283	0.126749	0.122937	0.119347	0.122968	0.119139	0.124218	0.119281	0.117498	0.117518	0.119022	0.112571	0.110431	0.145617	0.141118
PLNDB384-20	0.248262	0.160816	0.140904	0.140904	0.141121	0.141121	0.142729	0.142729	0.142729	0.141173	0.146478	0.142735	0.150192	0.150192	0.119071	0.0979151	0.113725	0.142784	0.139066	0.123755	0.120873	0.122681	0.144581	0.153993	0.14646	0.144594	0.152099	0.161641	0.150913	0.146974	0.154518	0.1372	0.149485	0.152575	0.151202	0.155731	0.142735	0.140891	0.135406	0.124622	0.147136	0.139086	0.152099	0.131766	0.126808	0.135282	0.137207	0.15998	0.157937
BOFWM215-08	0.296381	0.169169	0.153739	0.153739	0.156803	0.156803	0.156755	0.156447	0.156755	0.155819	0.169036	0.164625	0.169169	0.169169	0.138642	0.111925	0.113948	0.171169	0.165136	0.142879	0.136514	0.134396	0.14741	0.158282	0.153739	0.151551	0.166857	0.171427	0.158262	0.157112	0.161189	0.140779	0.149112	0.164134	0.164788	0.171284	0.164526	0.160147	0.160361	0.146028	0.162664	0.162664	0.169169	0.151874	0.14959	0.146587	0.147244	0.187115	0.189435
BEEBO246-11	0.2418	0.152226	0.125498	0.125498	0.124664	0.124664	0.119083	0.118886	0.119083	0.119062	0.134467	0.130839	0.132649	0.132649	0.102452	0.047162	0.0471076	0.107697	0.10102	0.0996198	0.102452	0.104206	0.102434	0.143612	0.138144	0.136332	0.141801	0.152872	0.131464	0.134067	0.145088	0.125599	0.137776	0.124664	0.125081	0.127969	0.125456	0.121877	0.125442	0.116645	0.127321	0.123644	0.12904	0.121845	0.115461	0.110188	0.111225	0.142918	0.136319
BOFTW576-10	0.223152	0.131691	0.118277	0.118277	0.108573	0.108573	0.103106	0.102937	0.103106	0.101095	0.112979	0.112967	0.107679	0.107679	0.113016	0.116504	0.127357	0.0571455	0.0523109	0.0104441	0.113016	0.114802	0.136319	0.120059	0.118299	0.120072	0.12543	0.130891	0.120732	0.121259	0.128532	0.0955014	0.105457	0.110367	0.10896	0.126121	0.11121	0.107697	0.11828	0.110791	0.117993	0.114728	0.12006	0.0972436	0.101751	0.113929	0.121851	0.127512	0.123828
BOFWM217-08	0.244247	0.141989	0.135798	0.135798	0.135558	0.135558	0.126183	0.126183	0.126183	0.126183	0.141918	0.13873	0.11992	0.11992	0.0382753	0.11071	0.11071	0.101625	0.0955639	0.0925543	0.0354424	0.0382753	0.132483	0.148378	0.138845	0.138845	0.138914	0.141989	0.139171	0.141989	0.141989	0.129528	0.129528	0.138723	0.138723	0.145544	0.13572	0.13572	0.116874	0.116874	0.141918	0.138753	0.132441	0.138791	0.129445	0.11692	0.119978	0.168795	0.164649
[truncated: 9 more columns]

## Sheet: Table S6
Table S6. Records from excluded Xylocopa species in Ecuador. Fields include record code, data origin, scientific name, sex, province, locality, geographic coordinates (latitude and longitude; WGS84), altitude (m a.s.l.), collector, collection date, external link (when available), and reference source.
Code	Origin	ScientificName	Subgenus	Sex	Province	Locality	Latitude	Longitude	Altitude	Collector	Date	Link	Reference
USNMENT01606387	GBIF	Xylocopa buruana	Koptortosoma	female	Tungurahua	Baños de Agua Santa	-1.39521	-78.4246	1809	S. W. Frost	1937-11-19	https://www.gbif.org/occurrence/2900388436	NULL
HYMA02896	GBIF	Xylocopa caffra	Koptortosoma	NULL	Napo	Nieuwoudt's Pass	NULL	NULL	NULL	C.D. Eardley	1987-09-04	https://www.gbif.org/occurrence/1275010212	NULL
NULL	Literature	Xylocopa brasilianorum	Neoxylocopa	male	Guayas	Guayaquil	-2.18913	-79.8899	4	C. Brues	1913-05-01	NULL	Cockerell, T.D.A. (1914). Bees from Ecuador and Peru. Journal of the New York Entomological Society 22: 307.
USNMENT01606478	GBIF	Xylocopa brasilianorum	Neoxylocopa	female	Tungurahua	Baños de Agua Santa	-1.39521	-78.4246	1809	S. W. Frost	1937-02-18	https://www.gbif.org/occurrence/2900389777	NULL
EMEC1755749	GBIF	Xylocopa brasilianorum	Neoxylocopa	NULL	NULL	NULL	NULL	NUL	NULL	C.F. Baker	1949-01-01	https://www.gbif.org/occurrence/5058133565	NULL
NULL	Literature	Xylocopa brasilianorum	Neoxylocopa	female	NULL	NULL	NULL	NULL	NULL	NULL	NULL	NULL	Dusmet, J.M., & Alonso, C. (1924). Las Xylocopa (Hymen., Apidae) en las colecciones de Madrid. Trabajos del Museo Nacional de Ciencias Naturales de Madrid 49: 46.
NULL	Literature	Xylocopa brasilianorum	Neoxylocopa	male	Morona Santiago	Macas	-2.27194	-78.1725	1185	J. Dusmet	NULL	NULL	Dusmet, J.M., & Alonso, C. (1924). Las Xylocopa (Hymen., Apidae) en las colecciones de Madrid. Trabajos del Museo Nacional de Ciencias Naturales de Madrid 49: 47.
NULL	Literature	Xylocopa bruesi	Neoxylocopa	NULL	Loja	Zapotillo	-4.38625	-80.2447	152	C. Rasmussen	2001-02-01	NULL	Rasmussen, C. (2004). Bees from southern Ecuador. Lyonia 7: 35.
NULL	Literature	Xylocopa bruesi	Neoxylocopa	NULL	NULL	NULL	NULL	NULL	NULL	NULL	NULL	NULL	Hurd, P.D., Jr. (1978). An annotated catalog of the carpenter bees (genus Xylocopa Latreille) of the Western Hemisphere. Washington, D.C.: Smithsonian Institution Press. pp. 50.
NULL	Literature	Xylocopa colona	Neoxylocopa	NULL	NULL	NULL	NULL	NULL	NULL	NULL	NULL	NULL	Hurd, P.D., Jr. (1978). An annotated catalog of the carpenter bees (genus Xylocopa Latreille) of the Western Hemisphere. Washington, D.C.: Smithsonian Institution Press. pp. 53.
NULL	Literature	Xylocopa mastrucata	Neoxylocopa	NULL	Loja	Sabanilla	-4.20087	-80.127	697	NULL	NULL	NULL	Hurd, P.D., Jr. (1978). An annotated catalog of the carpenter bees (genus Xylocopa Latreille) of the Western Hemisphere. Washington, D.C.: Smithsonian Institution Press. pp. 63.
NULL	Literature	Xylocopa mastrucata	Neoxylocopa	NULL	Tungurahua	Baños de Agua Santa	-1.39521	-78.4246	1809	NULL	NULL	NULL	Hurd, P.D., Jr. (1978). An annotated catalog of the carpenter bees (genus Xylocopa Latreille) of the Western Hemisphere. Washington, D.C.: Smithsonian Institution Press. pp. 63.
USNMENT01615808	GBIF	Xylocopa rotundiceps	Neoxylocopa	female	Guayas	Guayaquil	-2.18913	-79.8899	4	C. Brues	1913-05-01	https://www.gbif.org/occurrence/2900452749	NULL
SDNHM247348	GBIF	Xylocopa rufidorsum	Neoxylocopa	female	Sucumbíos	Limoncocha	-0.411648	-76.6254	253	R. Parks	1980-06-27	https://www.gbif.org/occurrence/3893301354	NULL
SDNHM247349	GBIF	Xylocopa rufidorsum	Neoxylocopa	male	Sucumbíos	Limoncocha	-0.411648	-76.6254	253	R. Parks	1980-06-27	https://www.gbif.org/occurrence/3893301353	NULL
MZUTI:Invertebrados:19259	GBIF	Xylocopa sonorina	Neoxylocopa	NULL	Pichincha	Quito	-0.316903	-78.5204	3116	D. Pineda	2018-07-20	https://www.gbif.org/occurrence/4121741306	NULL
USNMENT01611254	GBIF	Xylocopa teneralis	Neoxylocopa	female	Morona Santiago	General Leonidas Plaza Gutierrez	-2.9656	-78.4297	1046	F. Oliveira	1948-02-01	https://www.gbif.org/occurrence/2900387071	NULL
USNMENT01124162	GBIF	Xylocopa transitoria	Neoxylocopa	female	Guayas	Guayaquil	-2.18913	-79.8899	4	C. Brues	1913-05-01	NULL	Cockerell, T.D.A. (1914). Bees from Ecuador and Peru. Journal of the New York Entomological Society 22: 307.
USNMENT01611633	GBIF	Xylocopa transitoria	Neoxylocopa	female	Guayas	Guayaquil	-2.18913	-79.8899	4	C. Brues	1913-05-01	NULL	Cockerell, T.D.A. (1914). Bees from Ecuador and Peru. Journal of the New York Entomological Society 22: 307.
USNMENT01124163	GBIF	Xylocopa transitoria	Neoxylocopa	female	Manabi	Portoviejo	-1.05446	-80.4516	41	P. Alcivar	1968-08-01	https://www.gbif.org/occurrence/2900407912	NULL
USNMENT01614982	GBIF	Xylocopa transitoria	Neoxylocopa	female	Loja	Catamayo	-3.98654	-79.3569	1275	P. Ponce	1985-03-18	https://www.gbif.org/occurrence/2900452703	NULL
QCAZI18775	PUCE	Xylocopa transitoria	Neoxylocopa	female	Manabi	Portoviejo	-1.05446	-80.4516	41	L. Coloma	1985-05-24	NULL	NULL
QCAZI18776	PUCE	Xylocopa transitoria	Neoxylocopa	female	Manabi	Portoviejo	-1.05446	-80.4516	41	L. Coloma	1985-12-01	NULL	NULL
USNMENT01613529	GBIF	Xylocopa transitoria	Neoxylocopa	female	NULL	NULL	NULL	NULL	NULL	NULL	NULL	https://www.gbif.org/occurrence/2900386528	NULL
NULL	Literature	Xylocopa transitoria	Neoxylocopa	NULL	NULL	NULL	NULL	NULL	NULL	NULL	NULL	NULL	Hurd, P.D., Jr. (1978). An annotated catalog of the carpenter bees (genus Xylocopa Latreille) of the Western Hemisphere. Washington, D.C.: Smithsonian Institution Press. pp. 74.
QCAZI18610	PUCE	Xylocopa sp. aff. ecua-vir	Shonnherria	male	Napo	Tena	-1.02472	-77.6725	413	M. Coello	1989-10-04	NULL	NULL
MZUA - EN004298	UDA	Xylocopa sp. aff. ecua-vir	Shonnherria	female	Morona Santiago	Tink	-3.3311	-78.4587	797	S. Padrón	2005-05-26	NULL	NULL
MECN-EN 34816	INABIO	Xylocopa sp. aff. ecua-vir	Shonnherria	male	Orellana	Aguarico	-1.2927	-76.2756	240	M. Barreno	2022-05-01	NULL	NULL
