# Supplementary material for: Carpenter bees (Apidae: Xylocopa) of Ecuador: distribution, DNA barcodes and plant interactions
Source: PeerJ. 2026 Jun 16;14:e21345. doi: 10.7717/peerj.21345 (PMC13281749; doi:10.7717/peerj.21345)
Supplement: Supplemental Information 7 — FASTA file containing 57 COI 5P barcode sequences of Xylocopa species, including specimens collected in Ecuador, specimens of species reported for Ecuador but collected outside the country, and additional reference sequences. Sequence names correspond to BOLD process IDs. [file peerj-14-21345-s007.fasta]

>BIOSC830-24
AATTATGTACATAACATTCGCAATATGATCTGGAATGGTAGGTACAGGATATAGATTCCTAATTCGAATACAATTAAGAACTCCCGGCAATTGAATTAATAATGATCTTTTATACAATGCCGTTGTTACTACTCATGCTTTTTTAATGATTTTTTTTATAGTTATACCCTTCATAATTGGAGGATTTGGAAATTGGCTAATTCCATTAATATTAGGTGCACCTGATATAGCTTTTCCTCGAATAAATAATATTAGATTTTGACTTCTTCCTCCTGCTTTAATATTATTAATAAGAGGAAATATAATTTACCCAGGTTCAGGTACTGGTTGAACAATATATCCACCTTTATCTTCTTGAACATATCACCCATTTCCTACTTTAGATTTTATAATTTTTTCATTACATATATCTGGATTTTCTTCAGTCTTAGGCGCAATAAATTTTATAGTAACCATTATAATAATAAAAAATATCTCATTAAACTATGATATAATTAATCTATTTTCATGATCAGTATTTATTACAGCTTTATTATTACTTTGTTCATTACCCGTACTAGGCGGAGCAATTACTATATTATTATTTGATCGAAATTTTAACACTTCATTTTTTGATCCAATAGGAGGTGGTGATCCGATTTTATTTCAACATTTATTT
>XEC002-26
GATATTGGAATATTATATATTATACTAGCTTTATGAGCAGGAATAATTGGAACATCATTAAGATTCTTAATTCGCATAGAATTAAGAATCCCGGGTAATTGAATTAATAATGATCAAATTTATAATTCATTAATTACAGCTCATGCATTTCTAATAATTTTTTTCATAGTAATGCCATTCATAATTGGAGGATTTGGTAATTGATTAATTCCTTTAATACTCGGGTTACCTGATATAGCATTTCCACGAATAAATAATATTAGATTTTGATTATTACCCCCTTCTTTAATTTTATTAATTTCTAGAAATTTATTTAGATTAAGTCCAGGAACTGGATGAACAATTTATCCTCCTTTATCATCATATTTATATCATTCATCTCCCTCAGTTGATATTATAATTTTTTCATTACATATTTCAGGAATTTCATCTATTATAGGAGCAATAAATTTTATAGTTACTATTATAATAATAAAAAATATTGCAATAAATTATGACACAATTAATCTATTTTCATGAGCTGTTTTTATTACTGCAATTTTATTACTCTTATCTTTACCTGTTTTAGCTGGTGCTATTACAATATTATTATTTGATCGAAATTTTAATACATCATTCTTTGATCCAATAGGAGGTGGTGATCCAATTTTATTC
>BIOEC1787-25
AATATTATATATTATATTAGCTTTATGAGCAGGTATAATTGGAACATCATTAAGATTTTTAATTCGTATAGAATTAAGAATTCCAGGCAATTGAATTAATAATGATCAAATTTATAATTCATTAATTACAGCTCATGCATTCTTAATGATTTTTTTTATAGTAATACCATTTATAATTGGAGGATTTGGTAATTGATTAATTCCTTTAATATTAGGATTACCTGATATAGCATTTCCACGAATAAATAATGTTAGATTTTGATTATTACCTCCTTCATTAATCTTATTAATTTCTAGAAATTTATTTAATTTAAGACCAGGAACTGGATGAACAATTTATCCTCCTTTATCATCATATTTATATCATTCATCCCCTTCAGTTGATATTATAATTTTTTCTTTACATATTTCAGGAATCTCATCTATTTTAGGAGCAATAAATTTTATAGTTACTATTATAATAATAAAAAATATTGCAATAAATTATGATACAATTAATTTATTTTCATGAGCTGTTTTTATTACTGCAATTTTATTACTTTTATCTCTACCTGTTTTAGCTGGTGCAATTACAATATTATTATTTGATCGAAATTTTAATACATCATTTTTTGATCCAATAGGAGGAGGAGATCCAATTTTATTTCAACATTTATTT
>SPIII139-24
AATATTATATATTATATTAGCTTTATGAGCAGGTATAATTGGAACATCATTAAGATTTTTAATTCGTATAGAATTAAGAATTCCAGGCAATTGAATTAATAATGATCAAATTTATAATTCATTAATTACAGCTCATGCATTCTTAATGATTTTTTTTATAGTAATACCATTTATAATTGGAGGATTTGGTAATTGATTAATTCCTTTAATATTAGGATTACCTGATATAGCATTTCCACGAATAAATAATGTTAGATTTTGATTATTACCTCCTTCATTAATCTTATTAATTTCTAGAAATTTATTTAATTTAAGACCAGGAACTGGATGAACAATTTATCCTCCTTTATCATCATATTTATATCATTCATCCCCTTCAGTTGATATTATAATTTTTTCTTTACATATTTCAGGAATCTCATCTATTTTAGGAGCAATAAATTTTATAGTTACTATTATAATAATAAAAAATATTGCAATAAATTATGATACAATTAATTTATTTTCATGAGCTGTTTTTATTACTGCAATTTTATTACTTTTATCTCTACCTGTTTTAGCTGGTGCAATTACAATATTATTATTTGATCGAAATTTTAATACATCATTTTTTGATCCAATAGGAGGAGGAGATCCAATTTTATTTCAACATTTATTT
>EMISA001-22
ATTATATATTATATTAGCATTATGATCAGGGATAATTGGAACAGCTATAAGATTCTTAATTCGTATAGAATTAAGAATTCCTGGAAATTGAATTAATAATGATCAAATTTATAATTCATTAATTACAGCTCATGCATTTTTAATAATTTTTTTTATAGTAATACCTTTTATAATTGGAGGATTTGGAAATTGATTAATTCCATTAATACTTGGTTTACCTGATATAGCATTTCCACGAATAAATAATATTAGATTTTGATTATTACCCCCCTCATTAATCATACTAATATCTAGAAATTTATTTAGTATAAGGCCAGGAACAGGATGAACTATTTATCCTCCTTTATCATCATATATATATCATTCTTCTCCTTCTGTTGATATTATAATTTTTTCATTACATATTTCAGGTATTTCTTCAATTATAGGTGCAATAAATTTTATAGTTACTATTATAATAATAAAAAATATTGCAATAAATTATGATATAATTAATTTATTTTCATGAGCTGTATTCATTACTGCTATTTTATTACTCTTATCTTTACCTGTATTAGCAGGTGCAATTACAATACTATTATTTGATCGAAATTTTAATACTTCATTTTTTGATCCAATAGGAGGAGGAGATCCAATTTTATTTCAACATTTAT
>EMISA7260-22
ATTATATATTATATTAGCATTATGATCAGGGATAATTGGAACAGCTATAAGATTCTTAATTCGTATAGAATTAAGAATTCCTGGAAATTGAATTAATAATGATCAAATTTATAATTCATTAATTACAGCTCATGCATTTTTAATAATTTTTTTTATAGTAATACCTTTTATAATTGGAGGATTTGGAAATTGATTAATTCCATTAATACTTGGTTTACCTGATATAGCATTTCCACGAATAAATAATATTAGATTTTGATTATTACCCCCCTCATTAATCATACTAATATCTAGAAATTTATTTAGTATAAGGCCAGGAACAGGATGAACTATTTATCCTCCTTTATCATCATATATATATCATTCTTCTCCTTCTGTTGATATTATAATTTTTTCATTACATATTTCAGGTATTTCTTCAATTATAGGTGCAATAAATTTTATAGTTACTATTATAATAATAAAAAATATTGCAATAAATTATGATATAATTAATTTATTTTCATGAGCTGTATTCATTACTGCTATTTTATTACTCTTATCTTTACCTGTATTAGCAGGTGCAATTACAATACTATTATTTGATCGAAATTTTAATACTTCATTTTTTGATCCAATAGGAGGAGGAGATCCAATTTTATTTCAACATTTAT
>EMISA4194-22
ATTATATATTATATTAGCATTATGATCAGGAATAATTGGAACAGCTATAAGATTCATAATTCGTATAGAATTAAGAATTCCTGGAAATTGAATTAATAATGATCAAATTTATAATTCATTAATTACAGCTCATGCATTTTTAATAATTTTTTTTATAGTAATACCTTTTATAATTGGAGGATTTGGAAATTGATTAATTCCATTAATACTTGGTTTACCTGATATAGCATTTCCACGAATAAATAATATTAGATTTTGATTATTACCCCCCTCATTAATCATACTAATATCTAGAAATTTATTTAATATAAGGCCAGGAACAGGATGAACTATTTATCCTCCTTTATCATCATATATATATCATTCTTCTCCTTCTGTTGATATTATAATTTTTTCATTACATATTTCAGGTATTTCTTCAATTATAGGTGCAATAAATTTTATAGTTACTATTATAATAATAAAAAATATTGCAATAAATTATGATATAATTAATTTATTTTCATGAGCTGTATTTATTACTGCTATTTTATTACTTTTATCTTTACCTGTATTAGCAGGTGCAATTACAATATTATTATTTGATCGAAATTTCAATACTTCATTTTTTGATCCAATAGGAGGAGGAGATCCAATTTTATTTCAACATTTATT
>EMISA8043-22
TATTATATATTATATTAGCATTATGATCAGGAATAATTGGAACAGCTATAAGATTCATAATTCGTATAGAATTAAGAATTCCTGGAAATTGAATTAATAATGATCAAATTTATAATTCATTAATTACAGCTCATGCATTTTTAATAATTTTTTTTATAGTAATACCTTTTATAATTGGAGGATTTGGAAATTGATTAATTCCATTAATACTTGGTTTACCTGATATAGCATTTCCACGAATAAATAATATTAGATTTTGATTATTACCCCCCTCATTAATCATACTAATATCTAGAAATTTATTTAATATAAGGCCAGGAACAGGATGAACTATTTATCCTCCTTTATCATCATATATATATCATTCTTCTCCTTCTGTTGATATTATAATTTTTTCATTACATATTTCAGGTATTTCTTCAATTATAGGTGCAATAAATTTTATAGTTACTATTATAATAATAAAAAATATTGCAATAAATTATGATATAATTAATTTATTTTCATGAGCTGTATTTATTACTGCTATTTTATTACTTTTATCTTTACCTGTATTAGCAGGTGCAATTACAATATTATTATTTGATCGAAATTTCAATACTTCATTTTTTGATCCAATAGGAGGAGGAGATCCAATTTTATTTCAACATTTATT
>EMSCZ10834-22
ATTATATATTATATTAGCATTATGATCAGGAATAATTGGAACAGCTATAAGATTCATAATTCGTATAGAATTAAGAATTCCTGGAAATTGAATTAATAATGATCAAATTTATAATTCATTAATTACAGCTCATGCATTTTTAATAATTTTTTTTATAGTAATACCTTTTATAATTGGAGGATTTGGAAATTGATTAATTCCATTAATACTTGGTTTACCTGATATAGCATTTCCACGAATAAATAATATTAGATTTTGATTATTACCCCCCTCATTAATCATACTAATATCTAGAAATTTATTTAATATAAGGCCAGGAACAGGATGAACTATTTATCCTCCTTTATCATCATATATATATCATTCTTCTCCTTCTGTTGATATTATAATTTTTTCATTACATATTTCAGGTATTTCTTCAATTATAGGTGCAATAAATTTTATAGTTACTATTATAATAATAAAAAATATTGCAATAAATTATGATATAATTAATTTATTTTCATGAGCTGTATTTATTACTGCTATTTTATTACTTTTATCTTTACCTGTATTAGCAGGTGCAATTACAATATTATTATTTGATCGAAATTTCAATACTTCATTTTTTGATCCAATAGGAGGAGGAGATCCAATTTTATTTCAACATTTATT
>EMSCZ11910-22
TATATTATATTAGCATTATGATCAGGAATAATTGGAACAGCTATAAGATTCATAATTCGTATAGAATTAAGAATTCCTGGAAATTGAATTAATAATGATCAAATTTATAATTCATTAATTACAGCTCATGCATTTTTAATAATTTTTTTTATAGTAATACCTTTTATAATTGGAGGATTTGGAAATTGATTAATTCCATTAATACTTGGTTTACCTGATATAGCATTTCCACGAATAAATAATATTAGATTTTGATTATTACCCCCCTCATTAATCATATTAATATCTAGAAATTTATTCAATATAAGGCCAGGAACAGGATGAACTATTTATCCTCCTTTATCATCATATATATATCATTCTTCTCCTTCTGTTGATATTATAATTTTTTCATTACATATTTCAGGTATTTCTTCAATTATAGGTGCAATAAATTTTATAGTTACTATTATAATAATAAAAAATATTGCAATAAATTATGATATAATTAATTTATTTTCATGAGCTGTATTTATTACTGCTATTTTATTACTTTTATCTTTACCTGTATTAGCAGGTGCAATTACAATATTATTATTTGATCGAAATTTCAATACTTCATTTTTTGATCCAATAGGAGGAGGAGATCCAATTTTATTTCAACAT
>XEC005-26
GGAATATTATATATTATATTGGCATTATGATCAGGAATAATTGGAACAGCTATAAGATTCATAATTCGTATAGAATTAAGAATTCCTGGAAATTGAATTAATAATGATCAAATTTATAATTCATTAATTACAGCTCATGCATTTTTAATGATTTTTTTTATAGTAATGCCTTTTATAATTGGAGGATTTGGAAATTGATTAATTCCATTAATACTTGGTTTACCTGATATAGCATTTCCACGAATAAACAATATTAGATTTTGATTATTACCCCCCTCATTAATCATATTAATATCTAGAAATTTATTCAGTATAAGACCAGGAACAGGATGAACCATTTATCCTCCTTTATCATCATATATATACCATTCTTCTCCTTCTGTAGATATTATAATTTTTTCATTACATATTTCAGGTATTTCCTCAATTATAGGTGCAATAAATTTTATAGTTACTATTATAATAATAAAAAATATTGCAATAAATTATGATATAATTAATTTATTTTCATGAGCTGTATTTATTACAGCTATTTTATTACTTTTATCTTTACCTGTATTAGCAGGTGCAATTACAATATTATTATTTGATCGAAATTTTAATACTTCATTTTTTGATCCAATAGGAGGAGGAGATCCAATTTTATTTCAACATTTATTTTGATTTTTTAAAAAACACCAA
>XEC007-26
GATATTGGAATATTATATATTATATTAGCATTATGATCAGGAATAATTGGAACAGCTATAAGATTCATAATTCGTATAGAATTAAGAATTCCTGGAAATTGAATTAATAATGATCAAATTTATAATTCATTAATTACAGCTCATGCATTTTTAATGATTTTTTTTATAGTAATGCCTTTTATAATTGGAGGATTTGGAAATTGATTAATTCCATTAATACTTGGTTTACCTGATATAGCATTTCCACGAATAAACAATATTAGATTTTGATTATTACCCCCCTCATTAATCATATTAATATCTAGAAATTTATTCAGCATAAGACCAGGAACAGGATGAACCATTTATCCTCCTTTATCATCATATATATATCATTCTTCTCCTTCTGTTGATATTATAATTTTTTCATTACATATTTCAGGTATTTCCTCAATTATAGGTGCAATAAATTTTATAGTTACTATTATAATAATAAAAAATATTGCAATAAATTATGATATAATTAATTTATTTTCATGAGCTGTATTTATTACAGCTATTTTATTACTTTTATCTTTACCTGTATTAGCAGGTGCAATTACAATATTATTATTTGATCGAAATTTTAATACTTCATTTTTTGATCCAATAGGAGGAGGAGATCCAATTTTATTTCAACATTTATTTTGATTTTTT
>SPIII025-24
AATATTATATATTATATTAGCATTATGATCAGGAATAATTGGAACAGCTATAAGATTCTTAATTCGAATAGAATTAAGAATCCCAGGAAATTGAATTAATAATGATCAAATTTACAATTCATTAATTACAGCTCATGCATTTTTAATAATTTTCTTTATAGTAATACCATTTATAATTGGAGGATTTGGAAATTGATTAATTCCATTAATACTTGGTTTACCTGACATAGCATTCCCACGAATAAATAATATTAGATTTTGATTATTACCCCCTTCATTAATCTTATTAATTTCTAGAAATTTATTTAACATAAGACCAGGAACAGGATGAACAATTTATCCTCCTTTATCTTCTTATATATATCATTCTTCTCCCTCAGTTGATATTATAATTTTTTCATTACATATTTCAGGTATTTCATCTATTATAGGAGCAATAAATTTTATAGTAACTATTATAATAATAAAAAATATTGCAATAAATTATGATATAATTAATTTATTTTCATGGGCTGTATTTATTACTGCAATTTTATTACTTTTATCTTTACCTGTATTAGCTGGTGCAATTACAATATTATTATTTGATCGAAATTTTAATACATCATTTTTTGATCCAATAGGAGGAGGTGATCCAATTTTATTTCAACATTTATTT
>XEC004-26
GATATTGGAATATTATATATTATATTAGCATTATGATCAGGAATAATTGGAACAGCTATAAGATTCTTAATTCGAATAGAATTAAGAATCCCAGGAAATTGAATTAATAATGATCAAATTTACAATTCATTAATTACAGCTCATGCATTTTTAATAATTTTCTTTATAGTAATACCATTTATAATTGGAGGATTTGGAAATTGATTAATTCCATTAATACTTGGTTTACCTGACATAGCATTCCCACGAATAAATAATATTAGATTTTGATTATTACCCCCTTCATTAATCTTATTAATTTCTAGAAATTTATTTAACATAAGACCAGGAACAGGATGAACAATTTATCCTCCTTTATCTTCTTATATATATCATTCTTCTCCCTCAGTTGATATTATAATTTTTTCATTACATATTTCAGGTATTTCATCTATTATAGGAGCAATAAATTTTATAGTAACTATTATAATAATAAAAAATATTGCAATAAATTATGATATAATTAATTTATTTTCATGGGCTGTATTTATTACTGCAATTTTATTACTTTTATCTTTACCTGTATTAGCTGGTGCAATTACAATATTATTATTTGATCGAAATTTTAATACATCATTTTTTGATCCAATAGGAGGAGGTGATCCAATTTTATTTCAACATTTATTTTGATTTTTTGGACATCCAGAAGTT
>XEC009-26
GATATTGGAATATTATATATTATCTTAGCTTTATGGTCTGGTATAGTTGGTACTTCTATAAGATTTTTGATTCGTATAGAATTAAGTATTCCAGGTAATTGAATTAATAATGATCAAATTTATAATTCATTAGTTACTGCTCATGCATTTTTGATAATTTTTTTTATAGTAATACCATTTATAATTGGAGGATTTGGAAATTGATTAATTCCTTTAATATTAGGTTTACCTGATATGGCATTTCCTCGAATAAATAATATTAGATTTTGATTATTACCTCCTTCATTAATTTTATTATTGTCAAGAAATTTATTTAATGTAAGTCCTGGAACAGGATGAACAATTTATCCTCCTTTATCTTCTTATATATATCACTCTTCTCCTTCAGTTGATTTAATAATTTTTTCACTTCATATTTCAGGTATATCTTCAATTATAGGTGCTATGAATTTTATGGTAACTATTATATTAATAAAAAATGTATCAATAAATTATGATAAAGTTAATTTGTTTTCATGGTCAGTTTTTATTACTGCAATTTTATTATTATTGTCTTTACCTGTTTTAGCTGGAGCAATTACTATATTATTATTTGATCGTAATTTAAATACTTCATTTTTTGATCCAATAGGAGGTGGTGATCCAATTTTATTTCAACATTTATTTTGATTTTTT
>SPIII134-24
AATTTTATATATTATATTAGCTTTATGATCAGGAATAATTGGAACTTCTATAAGATTTTTAATTCGAATGGAATTGAGAACACCAGGAAGATGAATTAATAATGATCAAATTTATAATTCATTAGTAACTGCTCATGCATTTTTAATAATTTTTTTTATAGTTATACCTTTTATAATTGGAGGATTTGGAAACTGATTAATTCCTTTAATGTTAGGATTACCTGATATAGCATTTCCTCGAATAAATAATATTAGGTTTTGGTTATTACCTCCTTCATTAATTATATTATTATCAAGAAATTTATTTAGAATAAGACCTGGAACAGGTTGAACAATTTATCCTCCTTTATCTTCTTATTTATATCATTCTTCACCATCTGTTGATTTAATAATTTTTTCTTTACATATTTCAGGAATTTCTTCAATTATAGGTGCAATTAATTTTATAGTAACAATTATGTTAATAAAAAATATTTCTATAAATTATGATAATATTAATTTATTTTCATGATCAGTATTTATTACAGCTATATTATTATTATTATCTTTACCAGTTTTAGCTGGTGCTATTACTATATTATTATTTGATCGTAATTTAAATACTTCTTTTTTTGATCCAATAGGAGGAGGAGATCCTATTTTATTTCAACATTTATTT
>BIOEC165-24
AATTTTATATATTATATTAGCTTTATGATCTGGTATAATTGGTACTTCTATAAGATTTTTAATTCGGATGGAATTAAGAACTCCTGGGAGATGAATTAATAATGATCAAATTTATAATTCATTAGTAACTGCTCATGCATTTTTAATAATTTTTTTTATAGTTATACCTTTTATAATTGGGGGATTCGGTAATTGATTAATTCCTTTGATATTAGGTTTACCTGATATAGCATTTCCTCGAATAAATAATATTAGATTTTGATTATTACCTCCTTCATTAATTTTGTTATTATCAAGAAATTTGTTTAATATAAGACCTGGAACAGGTTGAACAATTTATCCTCCTTTATCTTCATATTTATATCATTCTTCACCTTCCGTTGATTTAATAATTTTTTCTTTACATATTTCAGGAGTTTCTTCAATTATAGGTGCAATTAATTTTATAGTAACAATTATGTTAATAAAAAATATTTCTTTAAATTATGATAATATTAATTTATTTTCATGATCAGTATTTATTACTGCTATTTTATTATTATTGTCTTTACCTGTTTTAGCTGGTGCTATTACAATATTATTATTTGATCGAAATTTAAATACATCTTTTTTTGATCCTATAGGGGGAGGGGATCCTGTATTATTTCAACATTTATTT
>XEC001-26
GATATTGGAATACTCTATATTATATTAGCATTATGAGCAGGTATAATCGGTACCTCAATAAGATTTTTAATTCGAATAGAATTAAGAATTCCAGGAAATTGAATTAATAATGATCAAATCTATAATTCACTTGTAACAGCACATGCATTTTTAATAATTTTTTTTATAGTAATACCTTTTATAATTGGAGGATTCGGAAATTGATTAATTCCATTAATACTTGGATTACCTGATATAGCATTTCCTCGAATAAATAATATTAGATTTTGATTATTACCTCCTTCTTTAATTTTATTATTATCTAGAAACTTATTTAATATAAGACCAGGAACAGGATGAACAATTTACCCCCCTCTATCTTCATATATATATCATTCTTCTCCTTCTGTAGATTTAATAATTTTTTCACTTCATATTTCAGGAATTTCTTCAATTATAGGAGCAATAAATTTTATAGTAACAATTATAATAATAAAAAATGTATCAATAAATTATGATAAAATTAATTTATTTTCATGATCAGTCTTTATTACCGCTATTTTATTACTTTTATCATTACCCGTTTTAGCTGGTGCTATTACTATATTACTATTTGATCGAAATTTAAATACTTCATTTTTTGATCCAATAGGAGGAGGTGATCCTATTTTATTTCAACATTTATTTTGATTTTTTGGACAT
>BIOEC034-24
TACTCTATATTATATTAGCATTATGAGCAGGTATAATTGGTACCTCAATAAGATTTTTAATTCGAATAGAATTAAGAATTCCAGGAAATTGAATTAATAATGATCAAATCTATAATTCACTTGTAACAGCACATGCATTTTTAATAATTTTTTTTATAGTAATACCTTTTATAATTGGAGGATTCGGAAATTGATTAATTCCATTAATACTTGGATTACCTGATATAGCATTTCCTCGAATAAATAATATTAGATTTTGATTATTACCTCCTTCTTTAATTTTATTATTATCTAGAAACTTATTTAATATAAGACCAGGAACAGGATGAACAATTTACCCCCCTCTATCTTCATATATATATCATTCTTCTCCTTCTGTAGATTTAATAATTTTTTCACTTCATATTTCAGGAATTTCTTCAATTATAGGAGCAATAAATTTTATAGTAACAATTATAATAATAAAAAATGTATCAATAAATTATGATAAAATTAATTTATTTTCATGATCAGTCTTTATTACTGCTATTTTATTACTTTTATCATTACCCGTTTTAGCTGGTGCTATTACTATATTATTATTTGATCGAAATTTAAATACTTCATTTTTTGATCCAATAGGAGGAGGTGATCCTATTTTATTTCAACATTTATTT
>EMPUL4590-22
AGAATTCCAGGAAACTGAATTAATAATGATCAAATTTATAATTCATTAGTAACAGCTCATGCATTTTTAATAATTTTTTTTATAGTAATACCCTTTATAATTGGAGAATTTGGAAATTGATTAATTCCATTAATACTTGGATTACCTGACATAGCATTTCCTCGAATAAATAATATTAGATTTTGATTATTACCTCCTTCTTTAATTTTATTATTATCCAGAAATTTATTTAATATAAGACCAGGTACAGGATGAACAATTTATCCACCATTATCTTCATATATATATCATCCTTCTCCTTCTGTAGATTTAATAATTTTTTTACTTCATATTTCAGGAATTTTTTCAATTATAGGAGCAATAAATTTTATAGTAACTATTATATTAATAAAAAATGTATCAATAAATTATGACAAAATTAATTTATTTTCATGATCAGTTTTTATTACTGCTATTCTATTACTTTTATCATTACCTGTTTTAGCTGGTGCTATTACTATATTATTATTTGATCGAAATTTAAATACTTCATTTTTTGATCCAATAGGAGGAGGAGATCCTATTTTATTTCAACATTTA
>XEC008-26
GATATTGGAATATTATATATTATTTTAGCTTTATGGTCTGGTATAGTTGGTACTTCTATAAGATTTTTGATTCGTATAGAATTAAGTATTCCAGGTAATTGAATTAATAATGATCAAATTTATAATTCATTAGTTACTGCTCATGCATTTTTGATAATTTTTTTTATAGTAATACCATTTATAATTGGAGGATTTGGAAATTGATTAATTCCTTTAATATTAGGTTTACCTGATATGGCATTTCCTCGAATAAATAATATTAGATTTTGATTATTACCTCCTTCATTAATTTTATTATTGTCAAGAAATTTATTTAATGTAAGTCCTGGAACAGGATGAACAATTTATCCTCCTTTATCTTCTTATATATATCATTCTTCTCCTTCAGTTGATTTAATAATTTTTTCACTTCATATTTCAGGTATATCTTCAATTATAGGTGCTATGAATTTTATGGTAACTATTATATTAATAAAAAATGTATCAATAAATTATGATAAAGTTAATTTGTTTTCATGGTCAGTTTTTATTACTGCAATTTTATTATTATTGTCTTTACCTGTTTTGGCTGGGGCAATTACTATATTATTATTTGATCGTAATTTAAATACTTCATTTTTTGATCCAATAGGAGGTGGTGATCCAATTTTATTTCAACATTTATTTTGATTTTTTGGA
>BIOEC169-24
AATATTATATATTATTTTAGCTTTATGGTCTGGTATAGTTGGTACTTCTATAAGATTTTTGATTCGTATAGAATTAAGTATTCCAGGTAATTGAATTAATAATGATCAAATTTATAATTCATTAGTTACTGCTCATGCATTTTTGATAATTTTTTTTATAGTAATACCATTTATAATTGGAGGATTTGGAAATTGATTAATTCCTTTAATATTAGGTTTACCTGATATGGCATTTCCTCGAATAAATAATATTAGATTTTGATTATTACCTCCTTCATTAATTTTGTTATTGTCAAGAAATTTATTTAATGTAAGTCCTGGAACAGGATGAACAATTTATCCTCCTTTATCTTCTTATATATATCATTCTTCTCCTTCAGTTGATTTAATAATTTTTTCACTTCATATTTCAGGTATATCTTCAATTATAGGTGCTATGAATTTTATGGTAACTATTATATTAATAAAAAATGTATCAATAAATTATGATAAAGTTAATTTGTTTTCATGGTCAGTTTTTATTACTGCAATTTTATTATTATTGTCTTTACCTGTTTTGGCTGGGGCAATTACTATATTATTATTTGATCGTAATTTAAATACTTCATTTTTTGATCCAATAGGAGGTGGTGATCCAATTTTATTTCAACATTTATTT
>XEC010-26
GATATTGGAATATTATATATTATATTAGCTTTGTGATCAGGAATAATTGGTACATCTATAAGATTTTTAATTCGAATGGAGTTGAGAATTCCTGGTAGATGAATTAATAATGATCAGATTTATAATTCATTAGTGACAGCTCATGCCTTTTTAATAATTTTTTTTATAGTAATACCTTTTATGATTGGAGGATTTGGTAATTGATTAATTCCTTTAATACTTGGTTTACCAGATATAGCATTTCCTCGTATAAATAATATTAGATTTTGACTTTTACCTCCATCATTAATTTTATTAATATCAAGAAATTTATTTAATATAAGACCTGGGACTGGATGAACTATTTATCCACCTTTATCATCATATATATATCATTCTTCACCTTCAGTTGATTTAATGATTTTTTCTTTACATATTTCGGGTATTTCTTCAATTATAGGAGCAATAAATTTTATAGTTACAATTATAATAATAAAAAATATTTCGATAAATTATGATTTGATTAATTTATTTTCTTGAGCTGTATTTATTACTGCAATTTTATTATTATTATCATTACCTGTATTAGCTGGTGCTATTACAATATTATTATTTGATCGTAATTTTAACACATCATTTTTTGATCCAATAGGAGGAGGAGACCCTGTATTATTTCAACATTTATTTTGATTTTTTGGA
>ASAEF1386-24
TATATTATATATCATATTAGCTTTATGATCAGGGATAGTTGGAACATCAATAAGATTCTTAATTCGTATAGAACTAAGAATCCCAGGAAGCTGAATTAATAATGATCAAATTTATAATTCATTAATTACAGCTCATGCATTTTTAATAATTTTTTTTATAGTAATACCATTTATAATTGGAGGATTTGGAAATTGATTAATTCCCTTAATATTAGGATTACCTGATATAGCATTTCCTCGAATAAATAATATTAGATTTTGATTATTACCCCCCTCACTAATTTTATTAATATCTAGAAATTTATTTAATTTAAGTCCAGGAACTGGATGAACTATTTATCCACCATTATCATCTTATATATATCATCCATCTCCTTCAGTTGATATTATAATTTTTTCTTTGCATATTTCAGGAATTTCATCAATTATAGGAGCTATAAATTTTATAGTAACTATTATATTAATAAAAAATATTAGTATAAATTATGACTTAATTAATTTATTTTCATGAGCTGTTTTCATTACTGCAATTTTATTACTTTTATCATTACCAGTATTAGCAGGTGCAATTACAATATTATTATTTGACCGAAATTTTAATACATCATTTTTTGATCCAATAGGAGGTGGAGATCCAATCTTATTTCAACATTTATTT
>BOFG180-11
TATATTATATATCATATTAGCTTTATGATCAGGGATAGTTGGAACATCAATAAGATTCTTAATTCGTATAGAATTAAGAATTCCAGGTAACTGAATTAATAATGATCAAATTTATAATTCATTAATTACAGCTCATGCATTTTTAATAATTTTCTTTATAGTAATGCCATTTATAATTGGAGGATTTGGAAATTGATTAATTCCTTTAATATTAGGATTACCTGATATAGCATTTCCTCGAATAAATAATATTAGATTTTGATTATTACCTCCTTCACTAATTTTATTAATATCCAGAAATCTATTTAATTTAAGTCCAGGAACTGGATGAACTATTTATCCACCATTATCATCTTATATATATCATCCATCTCCTTCAGTTGATATTATAATTTTTTCTTTACATATTTCAGGAATATCATCAATTATAGGAGCTATAAATTTTATAGTAACTATTATATTAATAAAAAATATTAGTATAAATTATGATTTAATTAATTTATTTTCATGAGCTGTTTTTATTACTGCAATTTTATTACTTTTATCATTACCAGTATTAGCAGGTGCAATTACAATATTATTATTTGATCGAAATTTTAATACATCATTCTTTGATCCAATAGGAGGTGGAGATCCAATTTTATTCCAACATTTATTT
>BOFWM213-08
TATATTATATATCATACTAGCTTTATGATCAGGGATAGTTGGAACATCAATAAGATTTTTAATTCGTATAGAATTAAGAATTCCAGGTAACTGAATTAATAATGATCAAATTTATAACTCATTAATTACAGCTCATGCATTTTTAATAATTTTTTTTATAGTAATACCATTTATAATTGGAGGATTTGGAAATTGATTAATTCCTTTAATATTAGGATTACCTGATATAGCATTTCCTCGAATAAATAATATTAGATTTTGATTATTACCTCCTTCACTAATTTTATTAATATCCAGAAATCTATTTAATTTAAGTCCAGGAACTGGATGAACTATTTATCCACCATTATCATCTTATATATATCATCCATCTCCTTCAGTTGATATTATAATTTTTTCTTTACATATTTCAGGAATATCATCAATTATAGGAGCTATAAATTTTATAGTAACTATTATATTAATAAAAAATATTAGTATAAATTATGATTTAATTAATTTATTTTCATGAGCTGTTTTTATTACTGCAATTTTATTACTTTTATCATTACCAGTATTAGCAGGTGCAATTACAATATTATTATTTGATCGAAATTTTAATACATCATTCTTTGATCCAATAGGAGGTGGAGATCCAATTTTATTCCAACATTTATTT
>BOTWA546-11
GATATTATATATTATATTAGCTTTATGAGCAGGAATAATTGGAACATCATTAAGATTCTTAATTCGTATAGAATTAAGAATCCCCGGTAATTGAATTAATAATGATCAAATTTATAATTCATTAATTACAGCTCACGCATTTCTAATAATTTTTTTCATAGTAATACCATTCATAATTGGAGGATTTGGTAATTGATTAATTCCTTTAATACTCGGATTACCTGATATAGCATTTCCACGAATAAATAATATTAGATTTTGATTATTACCCCCTTCTTTAATTTTATTAATTTCTAGAAATTTATTTAGACTAAGTCCAGGAACTGGATGAACAATTTATCCTCCTTTATCATCTTATTTATATCATTCATCTCCTTCAGTTGATATTATAATTTTTTCATTACATATTTCAGGAATTTCATCTATTATAGGAGCAATAAATTTTATAGTTACTATTATAATAATAAAAAATATTGCAATAAATTATGACACAATTAATCTATTTTCATGAGCTGTTTTTATTACTGCAATTTTATTACTCTTATCTTTACCTGTTTTAGCAGGTGCTATTACAATATTATTATTTGATCGAAATTTTAATACATCATTTTTTGATCCAATAGGAGGAGGTGATCCAATTTTATTCCAACATTTATTT
>GBMNC44089-20
AATATTATATATTATACTAGCTTTATGAGCAGGAATAATTGGAACATCATTAAGATTCTTAATTCGCATAGAATTAAGAATCCCAGGTAATTGAATTAATAATGATCAAATTTATAATTCATTAATTACAGCTCATGCATTTCTAATAATTTTTTTCATAGTAATGCCATTCATAATTGGAGGATTTGGTAATTGATTAATTCCTTTAATACTCGGGTTACCTGATATAGCATTTCCACGAATAAATAATATTAGATTTTGATTATTGCCCCCTTCTTTAATTTTATTAATTTCTAGAAATTTATTTAGATTAAGTCCAGGAACTGGATGAACAATTTATCCTCCTTTATCATCATATTTATATCATTCATCTCCCTCAGTTGATATTATAATTTTTTCATTACATATTTCAGGAATTTCATCTATTATAGGAGCAATAAATTTTATAGTTACTATTATAATAATAAAAAATATTGCAATAAATTATGACACAATTAATCTATTTTCATGAGCTGTTTTTATTACTGCAATTTTATTACTCTTATCTTTACCTGTTTTAGCTGGTGCTATTACAATATTATTATTTGATCGAAATTTTAATACATCATTCTTTGACCCAATAGGAGGTGGTGATCCAATTTTATTCCAACATTTATTT
>GBAH17661-19
TAAGATTTTTAATTCGTATAGAATTAAGAATTCCAGGTAATTGGATTAATAATGATCAAATTTATAATTCATTAATTACAGCTCATGCATTTTTAATAATTTTTTTCATAGTAATACCATTCATAATTGGAGGATTTGGTAATTGATTAATTCCTTTAATACTTGGATTACCTGATATAGCATTTCCACGAATAAATAATATTAGATTTTGATTATTACCCCCTTCTTTAATTTTATTAATTTCTAGAAATTTATTTAGGTTAAGTCCAGGAACTGGATGAACAATTTATCCTCCTTTATCATCATATTTATATCATTCGTCTCCTTCAGTTGATATTATAATTTTTTCATTACATATTTCAGGAATTTCATCTATTATAGGAGCAATAAATTTTATAGTTACTATTATAATAATAAAAAATATTGCAATAAATTATGATACAATTAATCTATTTTCATGAGCTGTTTTTATTACTGCAATTTTATTACTCTTATCTTTACCTGTTTTAGCTGGTGCTATTACAATATTATTATTTGATCGAAATTTTAATACATC
>TRIHM742-22
TTATATATTATATTAGCTTTGTGAGCAGGAATAATTGGAACATCATTAAGATTCTTAATTCGTATAGAATTAAGAATTCCAGGTAACTGAATTAATAATGATCAAATTTATAATTCACTAATTACAGCTCATGCATTTCTAATAATTTTTTTTATAGTAATACCATTTATAATTGGAGGATTTGGTAATTGATTAATTCCTTTAATACTCGGATTACCTGATATAGCATTTCCACGAATAAATAATATTAGATTTTGATTATTACCCCCTTCTCTAATTTTATTAATTTCTAGAAATTTATTTAGATTAAGTCCAGGAACTGGATGAACAATTTATCCTCCTTTATCATCATATTTATATCATTCATCTCCTTCAGTTGATATTATAATTTTTTCATTACATATTTCAGGAATTTCATCTATTATAGGAGCAATAAATTTTATAGTTACTATTATAATAATAAAAAATATTGCAATAAATTATGATACAATTAATCTATTTTCATGAGCTGTTTTTATTACTGCAATTTTATTACTCTTATCTTTACCTGTTTTAGCTGGTGCTATTACAATACTATTATTTGATCGAAATTTTAATACATCATTTTTTGACCCAATAGGAGGTGGTGATCCAATTTTATTTCAACATTTAT
>ANDIV507-23
ATTATATATTATACTAGCTTTATGAGCAGGAATAATTGGAACATCATTAAGATTCTTAATTCGCATAGAATTAAGAATTCCAGGTAATTGAATTAATAATGATCAAATTTATAATTCATTAATTACAGCTCATGCATTTCTAATAATTTTTTTCATAGTAATACCATTCATAATTGGAGGATTTGGTAATTGATTAATTCCTTTAATACTCGGGTTACCTGATATAGCATTTCCACGAATAAATAATATTAGATTTTGATTATTACCCCCTTCTTTAATTTTATTAATTTCTAGAAATTTATTTAGATTAAGTCCAGGAACTGGATGAACAATTTATCCTCCTTTATCATCATATTTATATCATTCATCTCCCTCAGTTGATATTATAATTTTTTCATTACATATTTCAGGAATTTCATCTATTATAGGAGCAATAAATTTTATAGTTACTATTATAATAATAAAAAATATTGCAATAAATTATGATACAATTAATCTATTTTCATGAGCTGTTTTTATTACTGCAATTTTATTACTCTTATCTTTACCTGTTTTAGCTGGTGCTATTACAATATTATTATTTGATCGAAATTTTAATACATCATTCTTCGATCCAATAGGAGGTGGTGATCCAATTTTATTCCAACATTTA
>BWONE249-09
TATATTATATATTATATTAGCTTTATGAGCAGGTATAATTGGAACATCAATAAGATTTTTAATTCGAATAGAATTAAGAATTCCTGGTAATTGAATTAATAATGATCAAATTTATAATTCATTAATTACAGCTCATGCATTTTTAATAATTTTTTTTATAGTAATACCCTTTATAATTGGAGGATTTGGAAATTGATTAATTCCTTTAATACTTGGGTTACCTGATATAGCATTTCCACGAATAAATAATATTAGATTTTGATTATTACCTCCTTCTTTAATTTTATTAATTTCTAGAAATTTATTTAATTTAAGCCCAGGAACTGGATGAACAATTTATCCACCATTATCATCATATTTATATCATTCATCTCCTTCAGTTGATATTATAATTTTTTCATTACATATTTCAGGAATTTCATCTATTATAGGAGCAATAAATTTTATAGTTACTATTATATTAATAAAAAATATTTCAATAAATTATGATACAATTAATTTATTTTCATGAGCTGTTTTTATTACTGCAATTTTATTACTTTTATCATTACCTGTTTTAGCAGGTGCAATTACAATATTATTATTTGATCGAAATTTTAATACATCATTTTTTGATCCAATGGGAGGTGGTGATCCAATTTTATTTCAACATTTATTT
>BOFWM214-08
TTAGATTTTGATTATTACCTCCTTCTTTAATTTTATTAATTTCTAGAAATTTATTTAATTTAAGCCCAGGAACTGGATGAACAATTTATCCACCATTATCATCATATTTATATCATTCATCTCCTTCAGTTGATATTATAATTTTTTCATTACATATTTCAGGAATTTCATCTATTATAGGAGCAATAAATTTTATAGTTACTATTATATTAATAAAAAATATTTCAATAAATTATGATACAATTAATTTATTTTCATGAGCTGTTTTTATTACTGCAATTTTATTACTTTTATCATTACCTGTTTTAGCAGGTGCAATTACAATATTATTATTTGATCGAAATTTTAATACATCATTTTTTGATCCAATGGGAGGTGGTGATCCAATTTTATTTCAACATTTATTT
>BCIFL269-10
TATATATTATATTGGCATTATGATCAGGAATAATTGGAACAGCTATAAGATTTTTAATTCGAATAGAATTAAGAATTCCAGGAAATTGAATTAATAATGATCAAATTTATAATTCATTAATTACAGCTCATGCATTTTTAATAATTTTTTTTATAGTAATACCATTTATAATCGGAGGATTTGGAAATTGATTAATTCCATTAATACTTGGTTTACCTGATATAGCATTTCCTCGAATAAATAATGTCAGATTTTGATTATTACCCCCTTCATTAATCTTATTAATTTCTAGAAATTTATTTAATATAAGACCAGGAACAGGATGAACAATTTATCCTCCTTTATCTTCTTATATATATCATTCCTCCCCCTCAGTTGATATTATAATTTTTTCATTACATATTTCAGGTATTTCATCTATTATAGGAGCAATAAATTTTATAGTAACTATTATAATAATAAAAAATATTGCAATAAATTATGATATAATTAATCTATTTTCATGGGCCGTATTTATTACTGCAATTTTATTACTTTTATCATTACCAGTATTAGCTGGTGCTATTACAATATTATTATTTGATCGAAATTTTAATACATCATTTTTTGATCCAATAGGAGGAGGTGATCCAATTTTATTTCAACATTTATTT
>BCIFL270-10
TATATTATATTGGCATTATGATCAGGAATAATTGGAACAGCTATAAGATTTTTAATTCGAATAGAATTAAGAATTCCAGGAAATTGAATTAATAATGATCAAATTTATAATTCATTAATTACAGCTCATGCATTTTTAATAATTTTTTTTATAGTAATACCATTTATAATCGGAGGATTTGGAAATTGATTAATTCCATTAATACTTGGTTTACCTGATATAGCATTTCCTCGAATAAATAATGTCAGATTTTGATTATTACCCCCTTCATTAATCTTATTAATTTCTAGAAATTTATTTAATATAAGACCAGGAACAGGATGAACAATTTATCCTCCTTTATCTTCTTATATATATCATTCCTCCCCCTCAGTTGATATTATAATTTTTTCATTACATATTTCAGGTATTTCATCTATTATAGGAGCAATAAATTTTATAGTAACTATTATAATAATAAAAAATATTGCAATAAATTATGATATAATTAATCTATTTTCATGGGCCGTATTTATTACTGCAATTTTATTACTTTTATCATTACCAGTATTAGCTGGTGCTATTACAATATTATTATTTGATCGAAATTTTAATACATCATTTTTTGATCCAATAGGAGGAGGTGATCCAATTTTATTTCAACATTTATTT
>BAHAR031-14
AATATTATATATTATATTAGCTTTATGGTCAGGAATAATTGGAACTGCTATAAGATTTTTGATTCGAATAGAATTAAGAATTCCTGGAAATTGAATTAATAATGATCAGATTTATAATTCATTAGTTACAGCTCATGCATTTTTAATGATTTTTTTTATAGTAATACCATTTATAATTGGAGGATTTGGAAATTGATTAATTCCTTTAATGCTTGGATTACCTGATATAGCATTTCCCCGAATAAACAATATTAGATTTTGATTATTACCTCCTTCATTAATTATATTAATTTCTAGAAATTTGTTCAATATAAGACCAGGAACAGGATGAACTATATACCCCCCATTATCTTCTTATATATATCATTCTTCCCCTTCAGTTGATATTATAATTTTTTCATTACATATCTCAGGTATTTCATCTATTTTAGGGGCAATAAATTTTATAGTAACTATTATAATAATAAAAAATATTGCAATAAATTATGATATAATTAATTTATTTTCATGAGCTGTATTTATTACTGCAATTTTATTACTTTTATCTTTACCTGTATTAGCTGGTGCTATTACAATATTATTATTTGACCGAAATTTCAATACATCATTTTTTGATCCAATAGGAGGAG
>BEECB086-07
AATATTATATATTATATTAGCTTTGTGATCAGGAATAATTGGAACAGCCATAAGATTTTTAATTCGAATAGAATTAAGAATTCCTGGAAATTGAATTAATAATGATCAAATTTATAACTCATTAGTTACAGCTCATGCATTTTTAATGATTTTTTTTATAGTAATACCATTTATAATTGGAGGATTTGGAAATTGATTAATTCCCTTAATGCTTGGATTACCGGATATAGCATTTCCTCGAATAAATAATATTAGATTTTGATTATTACCTCCTTCATTAATTATATTAATTTCTACAAATTTATTTAATATAAGACCAGGAACAGGATGAACTATATATCCCCCATTATCTTCTTATATATATCATTCTTCTCCTTCAGTTGATATTATAATTTTTTCATTACATATTTCAGGTATTTCATCTATTTTAGGAGCAATAAATTTTATAGTAACTATTATAATAATAAAAAACATTGCAATAAATTATGATATAATTAATTTATTTTCATGAGCTGTATTTATTACTGCAATTTTATTACTTTTATCTTTACCTGTATTAGCTGGTGCTATTACAATACTATTATTTGATCGAAATTTTAATACATCATTTTTTGATCCAATAGGAGGAGGTGATCCAATTTTATTTCAACATTTATTT
>ANTBE105-23
AATATTATATATTATATTAGCTTTGTGATCAGGAATAATTGGAACAGCCATAAGATTTTTAATTCGAATAGAATTAAGAATTCCTGGAAATTGAATTAATAATGATCAAATTTATAATTCATTAGTTACAGCTCATGCATTTTTAATGATTTTTTTTATAGTAATACCATTTATAATTGGAGGATTTGGAAATTGATTAATTCCCTTAATGCTTGGATTACCTGATATAGCATTTCCTCGAATAAATAATATTAGATTTTGATTATTACCTCCTTCATTAATTATATTAATTTCTACAAATTTATTTAATATAAGACCAGGAACAGGATGAACTATATATCCCCCATTATCTTCTTATATATATCATTCTTCTCCTTCAGTTGATATTATAATTTTTTCATTACATATTTCAGGTATTTCATCTATTTTAGGAGCAATAAATTTTATAGTAACTATTATAATAATAAAAAACATTGCAATAAATTATGATATAATTAATTTATTTTCATGAGCTGTATTTATTACTGCAATTTTATTACTTTTATCTTTACCTGTATTAGCTGGTGCTATTACAATACTATTATTTGATCGAAATTTTAATACATCATTTTTTGATCCAATAGGAGGAGGTGATCCAATTTTATTTCAACATTTATTT
>BWONE201-09
AATATTATATATTATACTAGCATTATGATCAGGGATAATCGGAACAGCTATAAGATTCATAATTCGTATAGAATTAAGTATTCCCGGAAATTGAATTAATAATGATCAAATTTATAATTCATTAATTACAGCTCACGCATTTTTAATGATTTTTTTTATAGTAATACCTTTTATAATTGGAGGATTTGGAAATTGATTAATTCCTTTAATACTTGGTTTACCTGATATAGCATTTCCTCGAATAAATAATATTAGATTTTGATTATTACCCCCTTCATTAATTATATTAATTTCTAGAAATTTATTTAATATAAGTCCAGGAACAGGATGAACTATTTATCCTCCTTTATCTTCATATATATATCATTCTTCCCCTTCAGTTGATATTATAATTTTTTCATTACATATTTCAGGTATTTCATCTATTATAGGAGCAATAAATTTTATAGTAACTATTATAATAATAAAAAATATTGCAATAAATTATGATATAATTAATTTATTTTCATGAGCTGTATTTATTACTGCAATTTTATTATTATTATCTTTACCTGTATTAGCTGGAGCTATTACAATATTATTATTTGATCGAAATTTTAATACATCATTTTTTGACCCAATAGGAGGAGGTGATCCAATTTTATTTCAACATTTATTT
>BOFWM346-09
TCATAATTCGTATAGAATTAAGTATTCCCGGAAATTGAATTAATAATGATCAAATTTATAATTCATTAATTACAGCTCATGCATTTTTAATGATTTTTTTTATAGTAATACCTTTTATAATTGGAGGATTTGGAAATTGATTAATTCCTTTAATACTTGGTTTACCTGATATAGCATTTCCTCGAATAAATAATATTAGATTTTGATTATTACCCCCTTCATTAATTATATTAATTTCTAGAAATTTATTTAATATAAGTCCAGGAACAGGATGAACTATTTATCCTCCTTTATCTTCATATATATATCATTCTTCCCCTTCAGTTGATATTATAATTTTTTCATTACATATTTCAGGTATTTCATCTATTATAGGAGCAATAAATTTTATAGTAACTATTATAATAATAAAAAATATTGCAATAAATTATGATATAATTAATTTATTTTCATGAGCTGTATTTATTACTGCAATTTTATTATTATTATCTTTACCTGTATTAGCTGGAGCTATTACAATATTATTATTTGATCGAAATTTTAATACATCATTTTTTGACCCAATAGGAGGAGGTGATCCAATTTTATTTCAACATTTATTT
>BEECB198-07
AATATTATATATTATGTTAGCTTTATGATCAGGTATAATTGGAACAGCTATAAGATTCTTAATTCGAATAGAATTAAGAATCCCTGGAAATTGAATTAATAATGATCAAATTTATAATTCATTAATTACAGCCCATGCATTTTTAATAATTTTTTTTATAGTTATACCATTTATAATTGGGGGATTTGGAAATTGATTAATTCCTTTAATGCTTGGATTACCTGATATAGCATTTCCTCGTATAAATAATATTAGATTTTGATTATTACCCCCCTCATTAATCATATTAATCTCTAGAAATTTATTTAATATAAGACCAGGAACAGGATGAACTATTTATCCCCCTTTATCTTCATATATATATCATTCTTCACCTTCAGTTGATATTATAATTTTTTCATTACATATTTCAGGAATTTCATCTATTTTAGGAGCAATAAATTTTATAGTAACTATTATATTAATAAAAAACATTGCAATAAATTATGATATAATTAATTTATTTTCATGAGCTGTATTTATTACTGCAATTTTATTACTTTTATCTCTACCTGTATTAGCTGGAGCTATTACAATATTATTATTTGATCGAAATTTTAATACATCATTTTTTGATCCAATAGGAGGAGGTG
>BEECA778-07
AATATTATATATTATGTTAGCTTTATGATCAGGTATAATTGGAACAGCTATAAGATTCTTAATTCGAATAGAATTAAGAATCCCTGGAAATTGAATTAATAATGATCAAATTTATAATTCATTAATTACAGCCCATGCATTTTTAATAATTTTTTTTATAGTTATACCATTTATAATTGGGGGATTTGGAAATTGATTAATTCCTTTAATGCTTGGATTACCTGATATAGCATTTCCTCGTATAAATAATATTAGATTTTGATTATTACCCCCCTCATTAATCATATTAATCTCTAGAAATTTATTTAATATAAGACCAGGAACAGGATGAACTATTTATCCTCCTTTATCTTCATATATATATCATTCTTCACCTTCAGTTGATATTATAATTTTTTCATTACATATTTCAGGAATTTCATCTATTTTAGGAGCAATAAATTTTATAGTAACTATTATATTAATAAAAAACATTGCAATAAATTATGATATAATTAATTTATTTTCATGAGCTGTATTTATTACTGCAATTTTATTACTTTTATCTCTACCTGTATTAGCTGGAGCTATTACAATATTATTATTTGATCGAAATTTTAATACATCATTTTTTGATCCAATAGGAGGAGGTGATCCAATTTTATTTCAACATTTATTT
>BEECA780-07
AATATTATATATTATATTAGCTTTATGATCAGGTATAATTGGAACAGCTATAAGATTCTTAATTCGAATAGAATTAAGAATCCCTGGAAATTGAATTAATAATGATCAAATTTATAATTCATTAATTACAGCCCATGCATTTTTAATAATTTTTTTTATAGTTATACCATTTATAATTGGAGGATTTGGAAATTGATTAATTCCTCTAATGCTTGGATTACCTGATATAGCATTCCCTCGTATAAATAATATTAGATTTTGATTATTACCTCCCTCATTAATTATATTAATTTCTAGAAATTTATTTAACATAAGTCCAGGAACAGGATGAACCATTTATCCTCCTTTATCCTCTTATATATATCATTCTTCACCTTCAGTTGATATTATAATTTTTTCATTACATATTTCAGGAATTTCATCTATTTTAGGGGCAATAAACTTTATAGTAACTATTATAATAATAAAAAATATTGCAATAAATTATGATATAATTAATTTATTTTCATGAGCTGTATTTATTACTGCAATTTTATTACTTTTATCTTTACCTGTATTAGCTGGAGCTATTACAATATTATTATTTGATCGAAATTTTAATACATCATTTTTTGATCCAATAGGAGGAGGAGATCCAATTTTATTTCAGCATTTATTT
>BOTWA709-11
AATATTATATATTATATTAGCTTTATGATCAGGGATAATCGGAACAGCAATAAGATTCATAATTCGTATAGAATTAAGAATTCCCGGAAACTGAATTAACAATGATCAAATTTATAATTCATTAATTACAGCTCATGCATTTTTAATAATTTTTTTTATAGTAATACCTTTTATAATTGGAGGATTTGGAAATTGATTAATTCCATTAATACTTGGATTACCTGATATAGCATTTCCTCGAATAAATAATATTAGATTTTGATTATTACCTCCTTCATTAATTATATTAATTTCTAGAAATTTATTTAATATAAGACCAGGAACAGGATGAACTATTTATCCCCCATTATCATCATATATATATCATTCTTCTCCTTCGGTTGATATTATAATTTTTTCTTTACACATTTCAGGTATTTCTTCAATTATAGGAGCAATAAATTTTATAGTAACTATTATAATAATAAAAAATATTGCAATAAATTATGATATAATTAATTTATTTTCATGGGCAGTATTTATTACTGCAATTCTATTACTTTTATCTTTACCAGTATTAGCTGGTGCTATTACAATATTATTATTTGATCGAAATTTTAATACATCATTTTTTGATCCTATAGGAGGAGGTGATCCAATTTTATTTCAACATTTATTT
>BOTWA514-11
TCGAATAAATAATATTAGATTTTGATTATTGCCTCCTTCATTAATTATATTAATTTCTAGAAATTTATTTAATATAAGACCAGGAACAGGATGAACTATTTATCCCCCATTATCATCATATATATATCATTCTTCTCCTTCAGTTGATATTATAATTTTTTCTTTACACATTTCAGGTATTTCTTCAATTATAGGAGCAATAAATTTTATAGTAACTATTATAATAATAAAAAATATTGCAATAAATTATGATATAATTAATTTATTTTCATGAGCAGTATTTATTACTGCAATTCTATTACTTTTATCTTTACCAGTATTAGCTGGTGCTATTACAATATTATTATTTGATCGAAATTTTAATACATCATTTTTTGATCCTATAGGAGGAGGTGATCCAATTTTATTTCAACATTTATTT
>GBAAW70350-24
ACATCTATAAGATTTATAATTCGAATAGAATTAAGTATTCCTGGAAATTGAATTAATAATGATCAAATTTATAATTCATTAATTACAGCTCATGCATTTTTAATGATTTTTTTTATAGTAATACCATTCATAATTGGAGGATTTGGAAATTGATTAATTCCTTTAATACTTGGTTTACCTGATATAGCATTTCCTCGAATAAATAATATTAGATTTTGATTATTACCTCCTTCATTAATTATATTAATTTCTAGAAATTTATTTAATATAAGACCAGGAACAGGATGAACAATTTACCCTCCTTTATCTTCTTATTTATATCATTCTTCCCCTTCAGTTGATATTATAATTTTTTCATTACATATTTCAGGTATTTCATCTATTATAGGAGCAATAAATTTTATAGTAACTATTATAATAATAAAAAATATTGCAATAAATTATGATATAATTAATTTATTTTCATGAGCTGTATTTATTACTGCAATTTTATTATTATTATCTTTACCAGTATTAGCTGGTGCTATTACAATATTACTATTTGATCGAAATTTTAATACATCATTTTTTGATCCAATAGGAGGTGGTGATCCAATTTTATTTCAACATTTATTTTGATTTTTTG
>GBMNC44051-20
TATATTATATATTATATTAGCTTTATGATCAGGAATAATTGGAACATCTATAAGATTTATAATTCGAATAGAATTAAGTATTCCTGGAAATTGAATTAATAATGATCAAATTTATAATTCATTAATTACAGCTCATGCGTTTTTAATGATTTTTTTTATAGTAATACCATTCATAATTGGAGGATTTGGAAATTGATTAATTCCTTTAATACTTGGTTTACCTGATATAGCATTTCCTCGAATAAATAATATTAGATTTTGATTATTACCCCCTTCATTAATTATATTAATTTCTAGAAATTTATTTAATATAAGACCAGGAACAGGATGAACAATTTACCCTCCTTTATCTTCTTATTTATATCATTCTTCCCCTTCAGTTGATATTATAATTTTTTCATTACATATTTCAGGTATTTCATCTATTATAGGAGCAATAAATTTTATAGTAACTATTATAATAATAAAAAATATTGCAATAAATTATGATATAATTAATTTATTTTCATGAGCTGTATTTATTACTGCAATTTTATTATTATTATCTTTACCAGTATTAGCTGGTGCTATTACAATATTACTATTTGATCGAAATTTTAATACATCATTTTTTGATCCAATAGGAGGTGGTGATCCAATTTTATTTCAACATTTATTT
>BOWGF1556-10
AATATTATATATTATATTAGCCTTATGATCAGGCATAATTGGTACATCAATAAGATTTATTATTCGAATAGAATTAAGAATCCCAGGAAACTGAATTAATAATGATCAAATTTATAATTCAATAGTAACGGCTCATGCCTTTCTAATAATTTTTTTTATAGTTATACCATTTATAATTGGAGGTTTCGGAAATTGATTAATTCCTTTAATATTAGGATTACCTGATATAGCTTTTCCACGAATAAATAATATTAGATTCTGACTTTTACCTCCTTCATTAATCTTATTATTAACAAGAAATTTATTTTATCCAAGACCAGGAACAGGATGAACTATTTATCCCCCATTATCATCATATTTATATCACTCATCCCCTTCTGTAGACTTAATAATCTTTTCATTACATATCTCAGGTATTTCATCAATTATAGGAGCAATAAATTTTATAGTAACTATCATACTAATAAAAAATATCTCAATAAATTATGATAAAATTAATTTATTCTCATGATCTGTATTTATTACAGCTATTTTATTGCTTTTATCACTTCCTGTATTAGCAGGTGCTATTACTATATTATTATTTGATCGAAATTTTAATACTTCATTTTTTGA
>BOFWM382-09
AATATTATATATTATATTAGCCTTATGATCAGGCATAATTGGTACATCAATAAGATTTATTATTCGAATAGAATTAAGAATCCCAGGAAACTGAATTAATAATGATCAAATCTATAATTCAATAGTAACGGCTCATGCCTTTCTAATAATTTTTTTTATAGTTATACCATTTATAATTGGAGGTTTCGGAAATTGATTAATTCCTTTAATATTAGGATTACCTGATATAGCTTTTCCACGAATAAATAATATTAGATTCTGACTTTTACCTCCTTCATTAATCTTATTATTAACAAGAAATTTATTTTATCCAAGACCAGGAACAGGATGAACTATTTATCCCCCATTATCATCATATTTATATCACTCATCCCCTTCTGTAGACTTAATAATCTTTTCATTACATATCTCAGGTATTTCATCAATTATAGGAGCAATAAATTTTATAGTAACTATCATACTAATAAAAAATATCTCAATAAATTATGATAAAATTAATTTATTCTCATGATCTGTATTTATTACAGCTATTTTATTGCTTTTATCACTTCCTGTATTAGCAGGTGCTATTACTATATTATTATTTGATCGAAATTTTAATACTTCATTTTTTGATCCAATAGGAGGTGGTGATCCTATTTTATTTCAACATTTATTT
>PERPT21582-23
ATTATATATTATTTTAGCTTTATGGTCTGGTATAGTTGGTACTTCTATAAGATTTTTGATTCGTATAGAATTAAGTATTCCAGGTAATTGAATTAATAATGATCAAATTTATAATTCATTAGTTACTGCTCATGCATTTTTGATAATTTTTTTTATAGTAATACCATTTATAATTGGAGGATTTGGGAATTGATTAATTCCTTTAATATTAGGTTTACCTGATATGGCATTTCCTCGAATAAATAATATTAGATTTTGATTATTACCTCCTTCATTAATTTTATTATTGTCAAGAAATTTATTTAATGTAAGTCCTGGAACAGGATGAACAATTTATCCTCCTTTATCTTCTTATATATATCATTCTTCTCCTTCAGTTGATTTAATAATTTTTTCACTTCATATTTCAGGTATATCTTCAATTATAGGTGCTATGAATTTTATGGTAACTATTATATTAATAAAAAATGTATCAATAAATTATGATAAAGTTAATTTGTTTTCATGGTCAGTTTTTATTACTGCAATTTTATTATTATTGTCTTTACCTGTTTTGGCTGGGGCAATTACTATATTATTATTTGATCGTAATTTAAATACTTCATTTTTTGATCCAATAGGAGGTGGTGATCCAATTTTATTTCAACATTTATTT
>CRSIA38312-22
TTATATATTATTTTAGCTTTATGGTCTGGTATAGTTGGTACTTCTATAAGATTTTTGATTCGTATAGAATTAAGTATTCCAGGTAATTGAATTAATAATGATCAAATTTATAATTCATTAGTTACTGCTCATGCATTTTTGATAATTTTTTTTATAGTAATACCATTTATAATTGGAGGATTTGGAAATTGATTAATTCCTTTAATATTAGGTTTACCTGATATGGCATTTCCTCGAATAAATAATATTAGATTTTGATTATTACCTCCTTCATTAATTTTATTATTGTCAAGAAATTTATTTAATGTAAGTCCTGGAACAGGATGAACAATTTATCCTCCTTTATCTTCTTATATATATCATTCTTCTCCTTCAGTTGATTTAATAATTTTTTCACTTCATATTTCAGGTATATCTTCAATTATAGGTGCTATGAATTTTATGGTAACTATTATATTAATAAAAAATGTATCAATAAATTATGATAAAGTTAATTTGTTTTCATGGTCAGTTTTTATTACTGCAATTTTATTATTATTGTCTTTACCTGTTTTGGCTGGAGCAATTACTATATTATTATTTGATCGTAATTTAAATACTTCATTTTTTGATCCAATAGGAGGTGGTGATCCAATTTTATTTCAACATTTAT
>PERPT21578-23
TTTATATATTATATTAGCTTTATGATCAGGAATAATTGGAACTTCTATAAGATTTTTAATTCGAATGGAATTAAGAACACCAGGAAGATGAATTAATAATGATCAAATTTATAATTCATTAGTAACTGCTCATGCATTTTTAATAATTTTTTTTATAGTTATACCTTTTATAATTGGAGGATTTGGGAATTGATTAATTCCTTTAATATTAGGATTGCCTGATATAGCATTTCCTCGAATAAATAATATTAGTTTTTGGTTATTACCTCCTTCATTAATTATATTATTATCAAGAAATTTATTTAGAATAAGACCTGGAACAGGTTGAACAATTTATCCTCCTTTATCTTCTTATATATATCATTCTTCACCATCTGTTGATTTAATAATTTTTTCTTTACATATTTCAGGAATTTCTTCAATTATAGGTGCAATTAATTTTATAGTAACAATTATGTTAATAAAAAATATTTCTATAAATTATGATAATATTAATTTATTTTCATGATCAGTATTTATTACAGCTATATTATTATTATTATCTTTACCAGTTTTAGCTGGTGCTATTACTATATTATTATTTGATCGTAATTTAAATACATCTTTTTTTGATCCAATAGGAGGAGGAGATCCTATTTTATTTCAACATTTAT
>PLNDB384-20
TTTGTATATTATGTTAGCTTTATGGTCAGGGATAATTGGAAGATCATTAAGATTTTTGATTCGTATAGAGTTAAGTATTCCTGGTAGGTGAATTAATAATGATCAAATTTATAATTCATTAGTAACTGCTCATGCTTTTTTAATAATTTTTTTTATAGTTATACCTTTTATGATTGGTGGATTTGGAAATTGATTAATTCCTTTAATATTAGGATTACCCGATATAGCATTTCCTCGAATAAATAATATTAGATTTTGATTGTTACCTCCTTCATTAATTATATTGTTATTAAGAAATTTATTTAGAGTAAGACCTGGTACAGGATGAACAATTTATCCTCCACTATCTTCATATATATATCATTCATCTCCATCAGTGGATTTAATAATTTTTTCTTTACATATTTCAGGGATTTCGTCAATTATAGGAGCAATTAATTTTATAGTAACTATTATGTTAATAAAAAATATTTCTATAAATTATGATATGATTAATTTATTTTCATGATCAGTATTTATTACAGCTATATTGTTATTACTTTCTTTACCTGTTTTAGCTGGAGCAATTACTATATTGTTATTTGATCGAAATTTAAATACTTCATTTTTTGATCCTATAGGTGGAGGTGATCCAATTTTATTTCAACATTTATT
>BOFWM215-08
GATTTTATATATTATGTTAGCTTTATGATCAGGAATAATTGGGAGATCATTAAGGTTTTTAGTTCGTATAGAATTGAGAGTTCCTGGAAGATGAATTAATAATGATCAAATTTATAATTCGTTAGTAACTGCTCATGCATTTTTGATAATTTTTTTTATAGTTATACCTTTTATAATTGGTGGGTTTGGAAATTGATTGATTCCTTTAATATTAGGTTTACCTGATATAGCATTTCCTCGAATAAATAATATTAGATTTTGATTATTACCTCCTTCTTTGATTTTGTTATTATTAAGGAATCTATTTAGTGTAAGACCTGGTACAGGTTGAACAATTTATCCACCATTATCATCATATTTATATCATTCTTCACCATCAGTTGATTTGATAATTTTTTCTTTGCATATTTCAGGGATTTCATCAATTATAGGGGCAATTAATTTTATGGTTACTATTATATTAATAAAGAATGTTTCTATAAATTATGATATAATTAATTTATTTTCATGATCAGTATTTATTACTGCAATATTATTATTATTGTCTTTACCAGTGTTAGCTGGGGCAA
>BEEBO246-11
GATTTTATATATTATATTAGCTTTGTGATCTGGAATAATTGGAACTTCTATAAGATTTTTAATTCGGATAGAATTAAGAACTCCTGGGAGATGAATTAATAATGATCAGATCTATAATTCATTAGTAACTGCTCATGCTTTTTTAATAATTTTTTTTATAGTTATACCTTTTATAATTGGAGGATTTGGAAATTGATTAATTCCTTTAATATTAGGATTACCTGATATAGCATTTCCTCGAATAAATAATATTAGATTTTGATTATTACCTCCTTCATTAATTTTATTATTATCAAGTAATTTATTTAATATAAGACCTGGAACAGGTTGAACAATTTATCCTCCTTTATCTTCATATTTATATCATTCTTCACCTTCAGTTGATTTAATGATTTTTTCTTTACATATTTCAGGAATTTCTTCAATTATAGGTGCAATTAATTTTATAGTAACAATTATGTTAATAAAAAATGTTTCTATAAATTATGATAATATTAATTTATTTTCATGATCAGTATTTATTACTGCTATTTTATTGTTATTATCTTTACCAGTTTTAGCTGGTGCTATTACTATATTATTATTTGATCGTAATTTAAATACTTCTTTTTTTGATCCAATAGGAGGAGGGGATCCTGTTTTATTTCAACATTTATTT
>BOFTW576-10
AATACTTTATATTATATTAGCATTATGAGCAGGTATAATTGGTACATCAATAAGATTCTTAATTCGAATAGAATTAAGAATTTCAGGAAACTGAATTAATAATGATCAAATTTATAATTCATTAGTAACAGCTCATGCATTTTTAATAATTTTTTTTACAGTAATACCCTTTATAATTGCAGAATTTGGAAATTGATTAATTCCATTAATACTTGGATTACCTGACATAGCATTTCCTCGAATAAATAATATTAGATTTTGATTAATACCTCCTTCTTTAATTCTATTATTATCCAGAAATTTATTTAATATAAGACCAGGTACAGGATGAACAATTTATCCACCATTATCTTCATATATATATCATCCTTCTCCTTCTGTAGATTTAATAATTTTTTTACTTCATATTTCAGGAATTTCTTCAATTATAGGAGCAATAAATTTTATAGTAACTATTATATTAATAAAAAATGTATCAATAAATTATGACAAAATTAATTTATTTTCATGATCAGTTTTTATTACTGCTATTCTATTACTTTTATCATTACCTGTTTTAGCTGGTGCTATTACTATATTATTATTTGATCGAAATTTAAATACTTCATTTTTTGATCCAATAGGAGGAGGAGATCCTATTTTATTTCAACATTTATTT
>BOFWM217-08
TTAGATTTTGATTATTGCCTCCTTCATTAATTTTATTATTATCAAGAAATTTATTTAATGTTAGTCCTGGGACAGGATGAACAATTTATCCTCCTTTATCTTCTTATATATATCATTCTTCTCCTTCAGTTGATTTAATAATTTTTTCACTTCATATTTCAGGTATGTCTTCAATTATAGGTGCTATGAATTTTATAGTAACTATTATATTAATAAAAAATGTATCAATAAATTATGATAAAATTAATTTATTTTCATGATCAGTTTTTATTACTGCAATTTTATTATTATTATCTTTACCTGTTTTAGCTGGGGCAATTACTATATTATTATTTGATCGTAATTTGAATACTTCATTTTTTGATCCAATAGGGGGTGG
