# Supplementary material for: Carpenter bees (Apidae: Xylocopa) of Ecuador: distribution, DNA barcodes and plant interactions
Source: PeerJ. 2026 Jun 16;14:e21345. doi: 10.7717/peerj.21345 (PMC13281749; doi:10.7717/peerj.21345)
Supplement: Supplemental Information 8 — R script (v 4.3.1) used to construct and visualize three bipartite interaction networks between Xylocopa species and plant resources (by plant species, plant family, and plant origin status) using the bipartite package, and to calculate pairwise Kimura 2-Parameter (K2P) genetic distances from the COI alignment using the ape package. Input files are Table S2 and Data S1. [file peerj-14-21345-s008.r]

# ============================================================
# Carpenter Bees (Apidae: Xylocopa) of Ecuador:
# Distribution, DNA Barcodes and Plant Interactions
#
# Ontaneda-Gallegos R., Moreno-Coellar E. A., et al.
# ============================================================

# ============================================================
# 0. Install/Load Required Packages
# ============================================================

if (!require("bipartite")) install.packages("bipartite")
if (!require("dplyr"))     install.packages("dplyr")
if (!require("ape"))       install.packages("ape")

library(bipartite)
library(dplyr)
library(ape)

# ============================================================
# 1. Bipartite Network Construction and Analysis
# ============================================================

# ------------------------------------------------------------
# 1.1 Data Import and Cleaning
# ------------------------------------------------------------

databp <- read.csv("Supplemental_Table_S2.csv", stringsAsFactors = FALSE)
databp <- databp %>%
  filter(!PlantSpecies %in% c("sp", "NULL", "", NA)) %>%
  mutate(PlantFull = paste(PlantGenus, PlantSpecies))

# ------------------------------------------------------------
# 1.2 NETWORK 1: Plant Species vs Xylocopa species (BINARY)
# ------------------------------------------------------------

web1 <- table(databp$PlantFull, databp$XylocopaSpecies)
web1_matrix <- as.matrix(ifelse(web1 > 0, 1, 0))

# Order rows by plant family
plant_order <- databp %>%
  distinct(PlantFull, PlantFamily) %>%
  arrange(PlantFamily, PlantFull)

web1_matrix <- web1_matrix[plant_order$PlantFull[plant_order$PlantFull %in% rownames(web1_matrix)], ]

# Plot and save
try(dev.off(), silent = TRUE)
plotweb(web1_matrix,
        sorting          = "normal",
        horizontal       = TRUE,
        text.rot         = 0,
        text_size        = 0.7,
        spacing          = 0.45,
        bsize            = 0.10,
        col.low          = "#7B92B2",
        col.high         = "#C9A96E",
        col.interaction  = "grey80",
        low.lablength    = 0,
        high.lablength   = 0,
        labsize          = 0.7)

pdf("Network1_Xylocopa_vs_PlantSpecies.pdf", width = 11, height = 13)
plotweb(web1_matrix,
        sorting          = "normal",
        horizontal       = TRUE,
        text.rot         = 0,
        text_size        = 0.7,
        spacing          = 0.45,
        bsize            = 0.10,
        col.low          = "#7B92B2",
        col.high         = "#C9A96E",
        col.interaction  = "grey80",
        labsize          = 0.7)
dev.off()

# ------------------------------------------------------------
# 1.3 NETWORK 2: Plant Family vs Xylocopa species (WEIGHTED)
# ------------------------------------------------------------

web2_df <- databp %>%
  group_by(PlantFamily, XylocopaSpecies) %>%
  summarise(weight = n_distinct(PlantFull), .groups = "drop")

web2_matrix <- as.matrix(xtabs(weight ~ PlantFamily + XylocopaSpecies, data = web2_df))
web2_matrix <- web2_matrix[sort(rownames(web2_matrix)), ]

try(dev.off(), silent = TRUE)
pdf("Network2_Xylocopa_vs_PlantFamily.pdf", width = 11, height = 13)
plotweb(web2_matrix,
        sorting          = "normal",
        horizontal       = TRUE,
        text_size        = 0.7,
        spacing          = 0.20,
        bsize            = 0.10,
        col.low          = "#7B92B2",
        col.high         = "#C9A96E",
        col.interaction  = "grey80",
        labsize          = 0.7)
dev.off()

# ------------------------------------------------------------
# 1.4 NETWORK 3: Xylocopa species vs Status (WEIGHTED)
# ------------------------------------------------------------

web3_df <- databp %>%
  group_by(XylocopaSpecies, Status) %>%
  summarise(weight = n_distinct(PlantFull), .groups = "drop")

web3_matrix <- t(as.matrix(xtabs(weight ~ XylocopaSpecies + Status, data = web3_df)))

try(dev.off(), silent = TRUE)
pdf("Network3_Xylocopa_vs_Origin.pdf", width = 11, height = 13)
plotweb(web3_matrix,
        sorting          = "dec",
        horizontal       = TRUE,
        text_size        = 0.6,
        spacing          = 0.05,
        bsize            = 0.08,
        col.low          = "#7B92B2",
        col.high         = "#C9A96E",
        col.interaction  = "grey80",
        labsize          = 0.6)
dev.off()

# ============================================================
# 2. Kimura 2-Parameter (K2P / K80) Distance Matrix
# ============================================================

alignment <- read.FASTA("Xylocopa_Ecuador_aligned.fasta")

k2p_dist <- dist.dna(alignment, model = "K80", pairwise.deletion = TRUE)

# Save K2P matrix

write.csv(as.matrix(k2p_dist), "K2P_distances.csv")
